# Supplementary material for: Experimental validation of the RATE tool for inferring HLA restrictions of T cell epitopes
Source: BMC Immunol. 2017 Jun 21;18(Suppl 1):20. doi: 10.1186/s12865-017-0204-1 (PMC5499093; doi:10.1186/s12865-017-0204-1)
Supplement: Supplementary file 2 — RATE_validation_Additional_file_2.xlsx: Analysis report generated by RATE for each peptide/allele combinations in the MTB data set used for identification of HLA allele restriction by RATE. (XLSX 1370 kb) [file 12865_2017_204_MOESM2_ESM.xlsx]

## Sheet: Additional file 2
Additional file 2: Analysis report generated by RATE for each peptide/allele combinations in the MTB data set used for identification of HLA allele restriction by RATE. There were 111 unique alleles expressed by the 87 donors involved and thus the analysis report was generated by RATE tool for 191 x 111 = 21201 peptide/allele combinations.
Epitope	Allele	A+R+	A-R+	A+R-	A-R-	No. of donors	No. of donors where response not available	Relative frequency	p-value
AAERGPGQMLGGLPV	DPA1*01:03	1	0	42	14	57	30	1.32558	1
AAERGPGQMLGGLPV	DPA1*01:04	0	1	2	54	57	30	0	1
AAERGPGQMLGGLPV	DPA1*01:05	0	1	0	56	57	30	Cannot_be_calculated	1
AAERGPGQMLGGLPV	DPA1*01:12	0	1	1	55	57	30	0	1
AAERGPGQMLGGLPV	DPA1*02:01	1	0	27	29	57	30	2.03571	0.491228
AAERGPGQMLGGLPV	DPA1*02:02	0	1	15	41	57	30	0	1
AAERGPGQMLGGLPV	DPA1*03:01	0	1	11	45	57	30	0	1
AAERGPGQMLGGLPV	DPA1*03:02	0	1	0	56	57	30	Cannot_be_calculated	1
AAERGPGQMLGGLPV	DPA1*04:01	0	1	2	54	57	30	0	1
AAERGPGQMLGGLPV	DPB1*01:01	1	0	17	39	57	30	3.16667	0.315789
AAERGPGQMLGGLPV	DPB1*02:01	0	1	11	45	57	30	0	1
AAERGPGQMLGGLPV	DPB1*03:01	0	1	2	54	57	30	0	1
AAERGPGQMLGGLPV	DPB1*04:01	0	1	16	40	57	30	0	1
AAERGPGQMLGGLPV	DPB1*04:02	0	1	6	50	57	30	0	1
AAERGPGQMLGGLPV	DPB1*05:01	0	1	1	55	57	30	0	1
AAERGPGQMLGGLPV	DPB1*05:02	0	1	0	56	57	30	Cannot_be_calculated	1
AAERGPGQMLGGLPV	DPB1*09:01	0	1	2	54	57	30	0	1
AAERGPGQMLGGLPV	DPB1*104:01	0	1	0	56	57	30	Cannot_be_calculated	1
AAERGPGQMLGGLPV	DPB1*105:01	0	1	19	37	57	30	0	1
AAERGPGQMLGGLPV	DPB1*106:01	0	1	2	54	57	30	0	1
AAERGPGQMLGGLPV	DPB1*11:01	0	1	3	53	57	30	0	1
AAERGPGQMLGGLPV	DPB1*13:01	0	1	6	50	57	30	0	1
AAERGPGQMLGGLPV	DPB1*131:01	0	1	0	56	57	30	Cannot_be_calculated	1
AAERGPGQMLGGLPV	DPB1*14:01	0	1	1	55	57	30	0	1
AAERGPGQMLGGLPV	DPB1*144:01	0	1	1	55	57	30	0	1
AAERGPGQMLGGLPV	DPB1*15:01	0	1	2	54	57	30	0	1
AAERGPGQMLGGLPV	DPB1*16:01	0	1	3	53	57	30	0	1
AAERGPGQMLGGLPV	DPB1*17:01	1	0	6	50	57	30	8.14286	0.122807
AAERGPGQMLGGLPV	DPB1*18:01	0	1	5	51	57	30	0	1
AAERGPGQMLGGLPV	DPB1*21:02	0	1	0	56	57	30	Cannot_be_calculated	1
AAERGPGQMLGGLPV	DPB1*27:02	0	1	0	56	57	30	Cannot_be_calculated	1
AAERGPGQMLGGLPV	DPB1*34:01	0	1	3	53	57	30	0	1
AAERGPGQMLGGLPV	DPB1*40:01	0	1	0	56	57	30	Cannot_be_calculated	1
AAERGPGQMLGGLPV	DPB1*47:01	0	1	1	55	57	30	0	1
AAERGPGQMLGGLPV	DPB1*85:01	0	1	0	56	57	30	Cannot_be_calculated	1
AAERGPGQMLGGLPV	DQA1*01	0	1	0	56	57	30	Cannot_be_calculated	1
AAERGPGQMLGGLPV	DQA1*01:01	0	1	5	51	57	30	0	1
AAERGPGQMLGGLPV	DQA1*01:02	0	1	22	34	57	30	0	1
AAERGPGQMLGGLPV	DQA1*01:03	0	1	6	50	57	30	0	1
AAERGPGQMLGGLPV	DQA1*01:04	0	1	1	55	57	30	0	1
AAERGPGQMLGGLPV	DQA1*01:05	0	1	0	56	57	30	Cannot_be_calculated	1
AAERGPGQMLGGLPV	DQA1*02:01	1	0	15	41	57	30	3.5625	0.280702
AAERGPGQMLGGLPV	DQA1*03	0	1	0	56	57	30	Cannot_be_calculated	1
AAERGPGQMLGGLPV	DQA1*03:01	0	1	2	54	57	30	0	1
AAERGPGQMLGGLPV	DQA1*03:02	0	1	0	56	57	30	Cannot_be_calculated	1
AAERGPGQMLGGLPV	DQA1*03:03	0	1	16	40	57	30	0	1
AAERGPGQMLGGLPV	DQA1*04:01	0	1	7	49	57	30	0	1
AAERGPGQMLGGLPV	DQA1*05:01	1	0	18	38	57	30	3	0.333333
AAERGPGQMLGGLPV	DQA1*05:05	0	1	12	44	57	30	0	1
AAERGPGQMLGGLPV	DQA1*05:09	0	1	1	55	57	30	0	1
AAERGPGQMLGGLPV	DQA1*05:11	0	1	1	55	57	30	0	1
AAERGPGQMLGGLPV	DQA1*06:01	0	1	1	55	57	30	0	1
AAERGPGQMLGGLPV	DQB1*02:01	0	1	11	45	57	30	0	1
AAERGPGQMLGGLPV	DQB1*02:02	0	1	11	45	57	30	0	1
AAERGPGQMLGGLPV	DQB1*03:01	0	1	8	48	57	30	0	1
AAERGPGQMLGGLPV	DQB1*03:02	0	1	15	41	57	30	0	1
AAERGPGQMLGGLPV	DQB1*03:03	0	1	1	55	57	30	0	1
AAERGPGQMLGGLPV	DQB1*03:08	0	1	0	56	57	30	Cannot_be_calculated	1
AAERGPGQMLGGLPV	DQB1*03:19	0	1	3	53	57	30	0	1
AAERGPGQMLGGLPV	DQB1*04:02	0	1	4	52	57	30	0	1
AAERGPGQMLGGLPV	DQB1*05:01	0	1	7	49	57	30	0	1
AAERGPGQMLGGLPV	DQB1*05:02	0	1	0	56	57	30	Cannot_be_calculated	1
AAERGPGQMLGGLPV	DQB1*05:03	0	1	3	53	57	30	0	1
AAERGPGQMLGGLPV	DQB1*05:08	0	1	0	56	57	30	Cannot_be_calculated	1
AAERGPGQMLGGLPV	DQB1*05:10	0	1	1	55	57	30	0	1
AAERGPGQMLGGLPV	DQB1*06:01	0	1	3	53	57	30	0	1
AAERGPGQMLGGLPV	DQB1*06:02	1	0	17	39	57	30	3.16667	0.315789
AAERGPGQMLGGLPV	DQB1*06:03	0	1	3	53	57	30	0	1
AAERGPGQMLGGLPV	DQB1*06:04	0	1	1	55	57	30	0	1
AAERGPGQMLGGLPV	DQB1*06:09	0	1	5	51	57	30	0	1
AAERGPGQMLGGLPV	DRB1*01:01	0	1	5	51	57	30	0	1
AAERGPGQMLGGLPV	DRB1*01:02	0	1	1	55	57	30	0	1
AAERGPGQMLGGLPV	DRB1*03:01	0	1	13	43	57	30	0	1
AAERGPGQMLGGLPV	DRB1*03:02	0	1	6	50	57	30	0	1
AAERGPGQMLGGLPV	DRB1*04:01	0	1	14	42	57	30	0	1
AAERGPGQMLGGLPV	DRB1*04:02	0	1	0	56	57	30	Cannot_be_calculated	1
AAERGPGQMLGGLPV	DRB1*04:03	0	1	1	55	57	30	0	1
AAERGPGQMLGGLPV	DRB1*04:04	1	0	3	53	57	30	14.25	0.0701754
AAERGPGQMLGGLPV	DRB1*04:05	0	1	5	51	57	30	0	1
AAERGPGQMLGGLPV	DRB1*04:07	0	1	0	56	57	30	Cannot_be_calculated	1
AAERGPGQMLGGLPV	DRB1*04:10	0	1	0	56	57	30	Cannot_be_calculated	1
AAERGPGQMLGGLPV	DRB1*04:11	0	1	0	56	57	30	Cannot_be_calculated	1
AAERGPGQMLGGLPV	DRB1*07:01	0	1	10	46	57	30	0	1
AAERGPGQMLGGLPV	DRB1*08:02	0	1	0	56	57	30	Cannot_be_calculated	1
AAERGPGQMLGGLPV	DRB1*08:03	0	1	1	55	57	30	0	1
AAERGPGQMLGGLPV	DRB1*08:04	0	1	1	55	57	30	0	1
AAERGPGQMLGGLPV	DRB1*08:06	0	1	0	56	57	30	Cannot_be_calculated	1
AAERGPGQMLGGLPV	DRB1*09:01	0	1	0	56	57	30	Cannot_be_calculated	1
AAERGPGQMLGGLPV	DRB1*10:01	0	1	0	56	57	30	Cannot_be_calculated	1
AAERGPGQMLGGLPV	DRB1*11:01	0	1	7	49	57	30	0	1
AAERGPGQMLGGLPV	DRB1*11:02	0	1	2	54	57	30	0	1
AAERGPGQMLGGLPV	DRB1*11:14	0	1	2	54	57	30	0	1
AAERGPGQMLGGLPV	DRB1*12:01	0	1	6	50	57	30	0	1
AAERGPGQMLGGLPV	DRB1*12:02	0	1	2	54	57	30	0	1
AAERGPGQMLGGLPV	DRB1*13:01	1	0	6	50	57	30	8.14286	0.122807
AAERGPGQMLGGLPV	DRB1*13:02	0	1	3	53	57	30	0	1
AAERGPGQMLGGLPV	DRB1*13:03	0	1	3	53	57	30	0	1
AAERGPGQMLGGLPV	DRB1*13:04	0	1	0	56	57	30	Cannot_be_calculated	1
AAERGPGQMLGGLPV	DRB1*14:04	0	1	3	53	57	30	0	1
AAERGPGQMLGGLPV	DRB1*15:01	0	1	5	51	57	30	0	1
AAERGPGQMLGGLPV	DRB1*15:02	0	1	2	54	57	30	0	1
AAERGPGQMLGGLPV	DRB1*15:03	0	1	8	48	57	30	0	1
AAERGPGQMLGGLPV	DRB3*01:01	0	1	16	40	57	30	0	1
AAERGPGQMLGGLPV	DRB3*02:02	1	0	27	29	57	30	2.03571	0.491228
AAERGPGQMLGGLPV	DRB3*02:07	0	1	0	56	57	30	Cannot_be_calculated	1
AAERGPGQMLGGLPV	DRB3*03:01	0	1	8	48	57	30	0	1
AAERGPGQMLGGLPV	DRB3*03:02	0	1	0	56	57	30	Cannot_be_calculated	1
AAERGPGQMLGGLPV	DRB4*01:01	0	1	17	39	57	30	0	1
AAERGPGQMLGGLPV	DRB4*01:03	1	0	12	44	57	30	4.38462	0.22807
AAERGPGQMLGGLPV	DRB5*01:01	0	1	12	44	57	30	0	1
AAERGPGQMLGGLPV	DRB5*01:02	0	1	1	55	57	30	0	1
AAFQAAHARFVAAAA	DPA1*01:03	17	2	44	18	81	6	1.18809	0.13391
AAFQAAHARFVAAAA	DPA1*01:04	0	19	1	61	81	6	0	1
AAFQAAHARFVAAAA	DPA1*01:05	0	19	1	61	81	6	0	1
AAFQAAHARFVAAAA	DPA1*01:12	0	19	1	61	81	6	0	1
AAFQAAHARFVAAAA	DPA1*02:01	7	12	28	34	81	6	0.852632	0.602593
AAFQAAHARFVAAAA	DPA1*02:02	3	16	17	45	81	6	0.639474	0.375758
AAFQAAHARFVAAAA	DPA1*03:01	3	16	8	54	81	6	1.16268	0.713877
AAFQAAHARFVAAAA	DPA1*03:02	0	19	1	61	81	6	0	1
AAFQAAHARFVAAAA	DPA1*04:01	0	19	1	61	81	6	0	1
AAFQAAHARFVAAAA	DPB1*01:01	5	14	19	43	81	6	0.888158	0.782392
AAFQAAHARFVAAAA	DPB1*02:01	4	15	14	48	81	6	0.947368	1
AAFQAAHARFVAAAA	DPB1*03:01	0	19	6	56	81	6	0	0.327231
AAFQAAHARFVAAAA	DPB1*04:01	9	10	15	47	81	6	1.59868	0.0829886
AAFQAAHARFVAAAA	DPB1*04:02	9	10	5	57	81	6	2.7406	0.000357742
AAFQAAHARFVAAAA	DPB1*05:01	0	19	2	60	81	6	0	1
AAFQAAHARFVAAAA	DPB1*05:02	0	19	1	61	81	6	0	1
AAFQAAHARFVAAAA	DPB1*09:01	1	18	1	61	81	6	2.13158	0.416358
AAFQAAHARFVAAAA	DPB1*104:01	0	19	1	61	81	6	0	1
AAFQAAHARFVAAAA	DPB1*105:01	2	17	15	47	81	6	0.501548	0.334371
AAFQAAHARFVAAAA	DPB1*106:01	0	19	2	60	81	6	0	1
AAFQAAHARFVAAAA	DPB1*11:01	0	19	3	59	81	6	0	1
AAFQAAHARFVAAAA	DPB1*13:01	2	17	5	57	81	6	1.21805	0.664095
AAFQAAHARFVAAAA	DPB1*131:01	0	19	0	62	81	6	Cannot_be_calculated	1
AAFQAAHARFVAAAA	DPB1*14:01	1	18	2	60	81	6	1.42105	0.556728
AAFQAAHARFVAAAA	DPB1*144:01	0	19	1	61	81	6	0	1
AAFQAAHARFVAAAA	DPB1*15:01	0	19	1	61	81	6	0	1
AAFQAAHARFVAAAA	DPB1*16:01	0	19	3	59	81	6	0	1
AAFQAAHARFVAAAA	DPB1*17:01	2	17	7	55	81	6	0.947368	1
AAFQAAHARFVAAAA	DPB1*18:01	0	19	7	55	81	6	0	0.190413
AAFQAAHARFVAAAA	DPB1*21:02	0	19	1	61	81	6	0	1
AAFQAAHARFVAAAA	DPB1*27:02	1	18	0	62	81	6	4.26316	0.234568
AAFQAAHARFVAAAA	DPB1*34:01	0	19	2	60	81	6	0	1
AAFQAAHARFVAAAA	DPB1*40:01	0	19	1	61	81	6	0	1
AAFQAAHARFVAAAA	DPB1*47:01	0	19	1	61	81	6	0	1
AAFQAAHARFVAAAA	DPB1*85:01	0	19	1	61	81	6	0	1
AAFQAAHARFVAAAA	DQA1*01	1	18	0	62	81	6	4.26316	0.234568
AAFQAAHARFVAAAA	DQA1*01:01	3	16	7	55	81	6	1.27895	0.692201
AAFQAAHARFVAAAA	DQA1*01:02	6	13	25	37	81	6	0.825127	0.594605
AAFQAAHARFVAAAA	DQA1*01:03	4	15	5	57	81	6	1.89474	0.20308
AAFQAAHARFVAAAA	DQA1*01:04	0	19	1	61	81	6	0	1
AAFQAAHARFVAAAA	DQA1*01:05	0	19	2	60	81	6	0	1
AAFQAAHARFVAAAA	DQA1*02:01	7	12	10	52	81	6	1.75542	0.10313
AAFQAAHARFVAAAA	DQA1*03	0	19	1	61	81	6	0	1
AAFQAAHARFVAAAA	DQA1*03:01	1	18	7	55	81	6	0.532895	0.673173
AAFQAAHARFVAAAA	DQA1*03:02	0	19	1	61	81	6	0	1
AAFQAAHARFVAAAA	DQA1*03:03	4	15	16	46	81	6	0.852632	0.769511
AAFQAAHARFVAAAA	DQA1*04:01	4	15	8	54	81	6	1.42105	0.462088
AAFQAAHARFVAAAA	DQA1*05:01	6	13	15	47	81	6	1.21805	0.556678
AAFQAAHARFVAAAA	DQA1*05:05	0	19	15	47	81	6	0	0.0167662
AAFQAAHARFVAAAA	DQA1*05:09	0	19	0	62	81	6	Cannot_be_calculated	1
AAFQAAHARFVAAAA	DQA1*05:11	0	19	1	61	81	6	0	1
AAFQAAHARFVAAAA	DQA1*06:01	0	19	1	61	81	6	0	1
AAFQAAHARFVAAAA	DQB1*02:01	4	15	9	53	81	6	1.31174	0.490919
AAFQAAHARFVAAAA	DQB1*02:02	6	13	8	54	81	6	1.82707	0.0827594
AAFQAAHARFVAAAA	DQB1*03:01	1	18	10	52	81	6	0.38756	0.443649
AAFQAAHARFVAAAA	DQB1*03:02	2	17	19	43	81	6	0.406015	0.132682
AAFQAAHARFVAAAA	DQB1*03:03	0	19	3	59	81	6	0	1
AAFQAAHARFVAAAA	DQB1*03:08	0	19	1	61	81	6	0	1
AAFQAAHARFVAAAA	DQB1*03:19	0	19	8	54	81	6	0	0.187711
AAFQAAHARFVAAAA	DQB1*04:02	2	17	6	56	81	6	1.06579	1
AAFQAAHARFVAAAA	DQB1*05:01	5	14	10	52	81	6	1.42105	0.326627
AAFQAAHARFVAAAA	DQB1*05:02	1	18	2	60	81	6	1.42105	0.556728
AAFQAAHARFVAAAA	DQB1*05:03	2	17	1	61	81	6	2.84211	0.135619
AAFQAAHARFVAAAA	DQB1*05:08	0	19	0	62	81	6	Cannot_be_calculated	1
AAFQAAHARFVAAAA	DQB1*05:10	0	19	1	61	81	6	0	1
AAFQAAHARFVAAAA	DQB1*06:01	2	17	2	60	81	6	2.13158	0.232798
AAFQAAHARFVAAAA	DQB1*06:02	4	15	19	43	81	6	0.741419	0.564266
AAFQAAHARFVAAAA	DQB1*06:03	2	17	3	59	81	6	1.70526	0.333763
AAFQAAHARFVAAAA	DQB1*06:04	0	19	2	60	81	6	0	1
AAFQAAHARFVAAAA	DQB1*06:09	1	18	4	58	81	6	0.852632	1
AAFQAAHARFVAAAA	DRB1*01:01	6	13	4	58	81	6	2.55789	0.00915137
AAFQAAHARFVAAAA	DRB1*01:02	0	19	2	60	81	6	0	1
AAFQAAHARFVAAAA	DRB1*03:01	4	15	11	51	81	6	1.13684	0.742979
AAFQAAHARFVAAAA	DRB1*03:02	3	16	3	59	81	6	2.13158	0.137811
AAFQAAHARFVAAAA	DRB1*04:01	2	17	12	50	81	6	0.609023	0.501309
AAFQAAHARFVAAAA	DRB1*04:02	0	19	1	61	81	6	0	1
AAFQAAHARFVAAAA	DRB1*04:03	0	19	2	60	81	6	0	1
AAFQAAHARFVAAAA	DRB1*04:04	1	18	6	56	81	6	0.609023	1
AAFQAAHARFVAAAA	DRB1*04:05	1	18	4	58	81	6	0.852632	1
AAFQAAHARFVAAAA	DRB1*04:07	0	19	2	60	81	6	0	1
AAFQAAHARFVAAAA	DRB1*04:10	0	19	1	61	81	6	0	1
AAFQAAHARFVAAAA	DRB1*04:11	1	18	1	61	81	6	2.13158	0.416358
AAFQAAHARFVAAAA	DRB1*07:01	7	12	4	58	81	6	2.71292	0.00256906
AAFQAAHARFVAAAA	DRB1*08:02	1	18	2	60	81	6	1.42105	0.556728
AAFQAAHARFVAAAA	DRB1*08:03	0	19	1	61	81	6	0	1
AAFQAAHARFVAAAA	DRB1*08:04	0	19	3	59	81	6	0	1
AAFQAAHARFVAAAA	DRB1*08:06	0	19	1	61	81	6	0	1
AAFQAAHARFVAAAA	DRB1*09:01	1	18	2	60	81	6	1.42105	0.556728
AAFQAAHARFVAAAA	DRB1*10:01	0	19	0	62	81	6	Cannot_be_calculated	1
AAFQAAHARFVAAAA	DRB1*11:01	2	17	9	53	81	6	0.77512	1
AAFQAAHARFVAAAA	DRB1*11:02	0	19	3	59	81	6	0	1
AAFQAAHARFVAAAA	DRB1*11:14	0	19	1	61	81	6	0	1
AAFQAAHARFVAAAA	DRB1*12:01	0	19	7	55	81	6	0	0.190413
AAFQAAHARFVAAAA	DRB1*12:02	0	19	1	61	81	6	0	1
AAFQAAHARFVAAAA	DRB1*13:01	0	19	9	53	81	6	0	0.10694
AAFQAAHARFVAAAA	DRB1*13:02	2	17	3	59	81	6	1.70526	0.333763
AAFQAAHARFVAAAA	DRB1*13:03	0	19	3	59	81	6	0	1
AAFQAAHARFVAAAA	DRB1*13:04	0	19	1	61	81	6	0	1
AAFQAAHARFVAAAA	DRB1*14:04	0	19	3	59	81	6	0	1
AAFQAAHARFVAAAA	DRB1*15:01	2	17	10	52	81	6	0.710526	0.722052
AAFQAAHARFVAAAA	DRB1*15:02	2	17	2	60	81	6	2.13158	0.232798
AAFQAAHARFVAAAA	DRB1*15:03	2	17	5	57	81	6	1.21805	0.664095
AAFQAAHARFVAAAA	DRB3*01:01	4	15	14	48	81	6	0.947368	1
AAFQAAHARFVAAAA	DRB3*02:02	6	13	28	34	81	6	0.752322	0.426205
AAFQAAHARFVAAAA	DRB3*02:07	0	19	1	61	81	6	0	1
AAFQAAHARFVAAAA	DRB3*03:01	2	17	7	55	81	6	0.947368	1
AAFQAAHARFVAAAA	DRB3*03:02	0	19	1	61	81	6	0	1
AAFQAAHARFVAAAA	DRB4*01:01	4	15	14	48	81	6	0.947368	1
AAFQAAHARFVAAAA	DRB4*01:03	8	11	17	45	81	6	1.36421	0.262298
AAFQAAHARFVAAAA	DRB5*01:01	5	14	14	48	81	6	1.12188	0.761828
AAFQAAHARFVAAAA	DRB5*01:02	1	18	1	61	81	6	2.13158	0.416358
AAFQGAHARFVAAAA	DPA1*01:03	20	2	41	18	81	6	1.20715	0.0795488
AAFQGAHARFVAAAA	DPA1*01:04	0	22	1	58	81	6	0	1
AAFQGAHARFVAAAA	DPA1*01:05	0	22	1	58	81	6	0	1
AAFQGAHARFVAAAA	DPA1*01:12	0	22	1	58	81	6	0	1
AAFQGAHARFVAAAA	DPA1*02:01	9	13	26	33	81	6	0.946753	1
AAFQGAHARFVAAAA	DPA1*02:02	4	18	16	43	81	6	0.736364	0.564835
AAFQGAHARFVAAAA	DPA1*03:01	3	19	8	51	81	6	1.00413	1
AAFQGAHARFVAAAA	DPA1*03:02	0	22	1	58	81	6	0	1
AAFQGAHARFVAAAA	DPA1*04:01	0	22	1	58	81	6	0	1
AAFQGAHARFVAAAA	DPB1*01:01	6	16	18	41	81	6	0.920455	1
AAFQGAHARFVAAAA	DPB1*02:01	6	16	12	47	81	6	1.22727	0.553623
AAFQGAHARFVAAAA	DPB1*03:01	0	22	6	53	81	6	0	0.182417
AAFQGAHARFVAAAA	DPB1*04:01	10	12	14	45	81	6	1.53409	0.0986438
AAFQGAHARFVAAAA	DPB1*04:02	9	13	5	54	81	6	2.36688	0.00154043
AAFQGAHARFVAAAA	DPB1*05:01	0	22	2	57	81	6	0	1
AAFQGAHARFVAAAA	DPB1*05:02	0	22	1	58	81	6	0	1
AAFQGAHARFVAAAA	DPB1*09:01	2	20	0	59	81	6	3.68182	0.0712963
AAFQGAHARFVAAAA	DPB1*104:01	0	22	1	58	81	6	0	1
AAFQGAHARFVAAAA	DPB1*105:01	2	20	15	44	81	6	0.433155	0.134561
AAFQGAHARFVAAAA	DPB1*106:01	0	22	2	57	81	6	0	1
AAFQGAHARFVAAAA	DPB1*11:01	0	22	3	56	81	6	0	0.558814
AAFQGAHARFVAAAA	DPB1*13:01	2	20	5	54	81	6	1.05195	1
AAFQGAHARFVAAAA	DPB1*131:01	0	22	0	59	81	6	Cannot_be_calculated	1
AAFQGAHARFVAAAA	DPB1*14:01	1	21	2	57	81	6	1.22727	1
AAFQGAHARFVAAAA	DPB1*144:01	0	22	1	58	81	6	0	1
AAFQGAHARFVAAAA	DPB1*15:01	0	22	1	58	81	6	0	1
AAFQGAHARFVAAAA	DPB1*16:01	0	22	3	56	81	6	0	0.558814
AAFQGAHARFVAAAA	DPB1*17:01	2	20	7	52	81	6	0.818182	1
AAFQGAHARFVAAAA	DPB1*18:01	0	22	7	52	81	6	0	0.180772
AAFQGAHARFVAAAA	DPB1*21:02	0	22	1	58	81	6	0	1
AAFQGAHARFVAAAA	DPB1*27:02	1	21	0	59	81	6	3.68182	0.271605
AAFQGAHARFVAAAA	DPB1*34:01	0	22	2	57	81	6	0	1
AAFQGAHARFVAAAA	DPB1*40:01	0	22	1	58	81	6	0	1
AAFQGAHARFVAAAA	DPB1*47:01	0	22	1	58	81	6	0	1
AAFQGAHARFVAAAA	DPB1*85:01	1	21	0	59	81	6	3.68182	0.271605
AAFQGAHARFVAAAA	DQA1*01	1	21	0	59	81	6	3.68182	0.271605
AAFQGAHARFVAAAA	DQA1*01:01	4	18	6	53	81	6	1.47273	0.44761
AAFQGAHARFVAAAA	DQA1*01:02	7	15	24	35	81	6	0.831378	0.608697
AAFQGAHARFVAAAA	DQA1*01:03	5	17	4	55	81	6	2.04545	0.0564306
AAFQGAHARFVAAAA	DQA1*01:04	0	22	1	58	81	6	0	1
AAFQGAHARFVAAAA	DQA1*01:05	0	22	2	57	81	6	0	1
AAFQGAHARFVAAAA	DQA1*02:01	8	14	9	50	81	6	1.73262	0.0628129
AAFQGAHARFVAAAA	DQA1*03	0	22	1	58	81	6	0	1
AAFQGAHARFVAAAA	DQA1*03:01	1	21	7	52	81	6	0.460227	0.4367
AAFQGAHARFVAAAA	DQA1*03:02	0	22	1	58	81	6	0	1
AAFQGAHARFVAAAA	DQA1*03:03	5	17	15	44	81	6	0.920455	1
AAFQGAHARFVAAAA	DQA1*04:01	4	18	8	51	81	6	1.22727	0.726386
AAFQGAHARFVAAAA	DQA1*05:01	6	16	15	44	81	6	1.05195	1
AAFQGAHARFVAAAA	DQA1*05:05	1	21	14	45	81	6	0.245455	0.0574096
AAFQGAHARFVAAAA	DQA1*05:09	0	22	0	59	81	6	Cannot_be_calculated	1
AAFQGAHARFVAAAA	DQA1*05:11	0	22	1	58	81	6	0	1
AAFQGAHARFVAAAA	DQA1*06:01	0	22	1	58	81	6	0	1
AAFQGAHARFVAAAA	DQB1*02:01	4	18	9	50	81	6	1.13287	0.742248
AAFQGAHARFVAAAA	DQB1*02:02	7	15	7	52	81	6	1.84091	0.0486463
AAFQGAHARFVAAAA	DQB1*03:01	2	20	9	50	81	6	0.669421	0.718339
AAFQGAHARFVAAAA	DQB1*03:02	3	19	18	41	81	6	0.525974	0.159731
AAFQGAHARFVAAAA	DQB1*03:03	0	22	3	56	81	6	0	0.558814
AAFQGAHARFVAAAA	DQB1*03:08	0	22	1	58	81	6	0	1
AAFQGAHARFVAAAA	DQB1*03:19	1	21	7	52	81	6	0.460227	0.4367
AAFQGAHARFVAAAA	DQB1*04:02	2	20	6	53	81	6	0.920455	1
AAFQGAHARFVAAAA	DQB1*05:01	6	16	9	50	81	6	1.47273	0.33377
AAFQGAHARFVAAAA	DQB1*05:02	1	21	2	57	81	6	1.22727	1
AAFQGAHARFVAAAA	DQB1*05:03	2	20	1	58	81	6	2.45455	0.177789
AAFQGAHARFVAAAA	DQB1*05:08	0	22	0	59	81	6	Cannot_be_calculated	1
AAFQGAHARFVAAAA	DQB1*05:10	0	22	1	58	81	6	0	1
AAFQGAHARFVAAAA	DQB1*06:01	2	20	2	57	81	6	1.84091	0.29657
AAFQGAHARFVAAAA	DQB1*06:02	5	17	18	41	81	6	0.800395	0.586826
AAFQGAHARFVAAAA	DQB1*06:03	2	20	3	56	81	6	1.47273	0.609206
AAFQGAHARFVAAAA	DQB1*06:04	0	22	2	57	81	6	0	1
AAFQGAHARFVAAAA	DQB1*06:09	1	21	4	55	81	6	0.736364	1
AAFQGAHARFVAAAA	DRB1*01:01	7	15	3	56	81	6	2.57727	0.00325882
AAFQGAHARFVAAAA	DRB1*01:02	0	22	2	57	81	6	0	1
AAFQGAHARFVAAAA	DRB1*03:01	4	18	11	48	81	6	0.981818	1
AAFQGAHARFVAAAA	DRB1*03:02	3	19	3	56	81	6	1.84091	0.336678
AAFQGAHARFVAAAA	DRB1*04:01	3	19	11	48	81	6	0.788961	0.747934
AAFQGAHARFVAAAA	DRB1*04:02	0	22	1	58	81	6	0	1
AAFQGAHARFVAAAA	DRB1*04:03	0	22	2	57	81	6	0	1
AAFQGAHARFVAAAA	DRB1*04:04	1	21	6	53	81	6	0.525974	0.667414
AAFQGAHARFVAAAA	DRB1*04:05	1	21	4	55	81	6	0.736364	1
AAFQGAHARFVAAAA	DRB1*04:07	0	22	2	57	81	6	0	1
AAFQGAHARFVAAAA	DRB1*04:10	0	22	1	58	81	6	0	1
AAFQGAHARFVAAAA	DRB1*04:11	1	21	1	58	81	6	1.84091	0.471914
AAFQGAHARFVAAAA	DRB1*07:01	8	14	3	56	81	6	2.67769	0.000930814
AAFQGAHARFVAAAA	DRB1*08:02	1	21	2	57	81	6	1.22727	1
AAFQGAHARFVAAAA	DRB1*08:03	0	22	1	58	81	6	0	1
AAFQGAHARFVAAAA	DRB1*08:04	0	22	3	56	81	6	0	0.558814
AAFQGAHARFVAAAA	DRB1*08:06	0	22	1	58	81	6	0	1
AAFQGAHARFVAAAA	DRB1*09:01	1	21	2	57	81	6	1.22727	1
AAFQGAHARFVAAAA	DRB1*10:01	0	22	0	59	81	6	Cannot_be_calculated	1
AAFQGAHARFVAAAA	DRB1*11:01	2	20	9	50	81	6	0.669421	0.718339
AAFQGAHARFVAAAA	DRB1*11:02	1	21	2	57	81	6	1.22727	1
AAFQGAHARFVAAAA	DRB1*11:14	0	22	1	58	81	6	0	1
AAFQGAHARFVAAAA	DRB1*12:01	0	22	7	52	81	6	0	0.180772
AAFQGAHARFVAAAA	DRB1*12:02	0	22	1	58	81	6	0	1
AAFQGAHARFVAAAA	DRB1*13:01	1	21	8	51	81	6	0.409091	0.431963
AAFQGAHARFVAAAA	DRB1*13:02	2	20	3	56	81	6	1.47273	0.609206
AAFQGAHARFVAAAA	DRB1*13:03	0	22	3	56	81	6	0	0.558814
AAFQGAHARFVAAAA	DRB1*13:04	0	22	1	58	81	6	0	1
AAFQGAHARFVAAAA	DRB1*14:04	0	22	3	56	81	6	0	0.558814
AAFQGAHARFVAAAA	DRB1*15:01	2	20	10	49	81	6	0.613636	0.497034
AAFQGAHARFVAAAA	DRB1*15:02	2	20	2	57	81	6	1.84091	0.29657
AAFQGAHARFVAAAA	DRB1*15:03	3	19	4	55	81	6	1.57792	0.382339
AAFQGAHARFVAAAA	DRB3*01:01	5	17	13	46	81	6	1.02273	1
AAFQGAHARFVAAAA	DRB3*02:02	7	15	27	32	81	6	0.758021	0.316578
AAFQGAHARFVAAAA	DRB3*02:07	0	22	1	58	81	6	0	1
AAFQGAHARFVAAAA	DRB3*03:01	2	20	7	52	81	6	0.818182	1
AAFQGAHARFVAAAA	DRB3*03:02	0	22	1	58	81	6	0	1
AAFQGAHARFVAAAA	DRB4*01:01	5	17	13	46	81	6	1.02273	1
AAFQGAHARFVAAAA	DRB4*01:03	9	13	16	43	81	6	1.32545	0.282763
AAFQGAHARFVAAAA	DRB5*01:01	6	16	13	46	81	6	1.16268	0.768741
AAFQGAHARFVAAAA	DRB5*01:02	1	21	1	58	81	6	1.84091	0.471914
AAFSRMLSLFFRQHI	DPA1*01:03	1	1	60	20	82	5	0.672131	0.448961
AAFSRMLSLFFRQHI	DPA1*01:04	0	2	2	78	82	5	0	1
AAFSRMLSLFFRQHI	DPA1*01:05	0	2	1	79	82	5	0	1
AAFSRMLSLFFRQHI	DPA1*01:12	0	2	1	79	82	5	0	1
AAFSRMLSLFFRQHI	DPA1*02:01	1	1	32	48	82	5	1.24242	1
AAFSRMLSLFFRQHI	DPA1*02:02	1	1	21	59	82	5	1.86364	0.467028
AAFSRMLSLFFRQHI	DPA1*03:01	0	2	11	69	82	5	0	1
AAFSRMLSLFFRQHI	DPA1*03:02	0	2	1	79	82	5	0	1
AAFSRMLSLFFRQHI	DPA1*04:01	0	2	2	78	82	5	0	1
AAFSRMLSLFFRQHI	DPB1*01:01	1	1	23	57	82	5	1.70833	0.502258
AAFSRMLSLFFRQHI	DPB1*02:01	0	2	18	62	82	5	0	1
AAFSRMLSLFFRQHI	DPB1*03:01	2	0	4	76	82	5	13.6667	0.00451671
AAFSRMLSLFFRQHI	DPB1*04:01	0	2	23	57	82	5	0	1
AAFSRMLSLFFRQHI	DPB1*04:02	0	2	13	67	82	5	0	1
AAFSRMLSLFFRQHI	DPB1*05:01	0	2	2	78	82	5	0	1
AAFSRMLSLFFRQHI	DPB1*05:02	0	2	1	79	82	5	0	1
AAFSRMLSLFFRQHI	DPB1*09:01	0	2	1	79	82	5	0	1
AAFSRMLSLFFRQHI	DPB1*104:01	0	2	1	79	82	5	0	1
AAFSRMLSLFFRQHI	DPB1*105:01	0	2	20	60	82	5	0	1
AAFSRMLSLFFRQHI	DPB1*106:01	0	2	2	78	82	5	0	1
AAFSRMLSLFFRQHI	DPB1*11:01	0	2	3	77	82	5	0	1
AAFSRMLSLFFRQHI	DPB1*13:01	0	2	8	72	82	5	0	1
AAFSRMLSLFFRQHI	DPB1*131:01	0	2	0	80	82	5	Cannot_be_calculated	1
AAFSRMLSLFFRQHI	DPB1*14:01	0	2	3	77	82	5	0	1
AAFSRMLSLFFRQHI	DPB1*144:01	0	2	1	79	82	5	0	1
AAFSRMLSLFFRQHI	DPB1*15:01	1	1	1	79	82	5	20.5	0.0484794
AAFSRMLSLFFRQHI	DPB1*16:01	0	2	2	78	82	5	0	1
AAFSRMLSLFFRQHI	DPB1*17:01	0	2	9	71	82	5	0	1
AAFSRMLSLFFRQHI	DPB1*18:01	0	2	7	73	82	5	0	1
AAFSRMLSLFFRQHI	DPB1*21:02	0	2	1	79	82	5	0	1
AAFSRMLSLFFRQHI	DPB1*27:02	0	2	1	79	82	5	0	1
AAFSRMLSLFFRQHI	DPB1*34:01	0	2	3	77	82	5	0	1
AAFSRMLSLFFRQHI	DPB1*40:01	0	2	1	79	82	5	0	1
AAFSRMLSLFFRQHI	DPB1*47:01	0	2	1	79	82	5	0	1
AAFSRMLSLFFRQHI	DPB1*85:01	0	2	1	79	82	5	0	1
AAFSRMLSLFFRQHI	DQA1*01	0	2	1	79	82	5	0	1
AAFSRMLSLFFRQHI	DQA1*01:01	0	2	10	70	82	5	0	1
AAFSRMLSLFFRQHI	DQA1*01:02	1	1	33	47	82	5	1.20588	1
AAFSRMLSLFFRQHI	DQA1*01:03	0	2	8	72	82	5	0	1
AAFSRMLSLFFRQHI	DQA1*01:04	0	2	1	79	82	5	0	1
AAFSRMLSLFFRQHI	DQA1*01:05	0	2	2	78	82	5	0	1
AAFSRMLSLFFRQHI	DQA1*02:01	0	2	15	65	82	5	0	1
AAFSRMLSLFFRQHI	DQA1*03	0	2	1	79	82	5	0	1
AAFSRMLSLFFRQHI	DQA1*03:01	0	2	8	72	82	5	0	1
AAFSRMLSLFFRQHI	DQA1*03:02	0	2	1	79	82	5	0	1
AAFSRMLSLFFRQHI	DQA1*03:03	1	1	20	60	82	5	1.95238	0.448961
AAFSRMLSLFFRQHI	DQA1*04:01	0	2	11	69	82	5	0	1
AAFSRMLSLFFRQHI	DQA1*05:01	1	1	19	61	82	5	2.05	0.430593
AAFSRMLSLFFRQHI	DQA1*05:05	0	2	17	63	82	5	0	1
AAFSRMLSLFFRQHI	DQA1*05:09	0	2	1	79	82	5	0	1
AAFSRMLSLFFRQHI	DQA1*05:11	0	2	1	79	82	5	0	1
AAFSRMLSLFFRQHI	DQA1*06:01	1	1	0	80	82	5	41	0.0243902
AAFSRMLSLFFRQHI	DQB1*02:01	1	1	13	67	82	5	2.92857	0.314062
AAFSRMLSLFFRQHI	DQB1*02:02	0	2	14	66	82	5	0	1
AAFSRMLSLFFRQHI	DQB1*03:01	1	1	12	68	82	5	3.15385	0.293586
AAFSRMLSLFFRQHI	DQB1*03:02	0	2	20	60	82	5	0	1
AAFSRMLSLFFRQHI	DQB1*03:03	0	2	3	77	82	5	0	1
AAFSRMLSLFFRQHI	DQB1*03:08	0	2	1	79	82	5	0	1
AAFSRMLSLFFRQHI	DQB1*03:19	0	2	8	72	82	5	0	1
AAFSRMLSLFFRQHI	DQB1*04:02	1	1	6	74	82	5	5.85714	0.164408
AAFSRMLSLFFRQHI	DQB1*05:01	0	2	15	65	82	5	0	1
AAFSRMLSLFFRQHI	DQB1*05:02	0	2	3	77	82	5	0	1
AAFSRMLSLFFRQHI	DQB1*05:03	0	2	3	77	82	5	0	1
AAFSRMLSLFFRQHI	DQB1*05:08	0	2	0	80	82	5	Cannot_be_calculated	1
AAFSRMLSLFFRQHI	DQB1*05:10	0	2	1	79	82	5	0	1
AAFSRMLSLFFRQHI	DQB1*06:01	0	2	3	77	82	5	0	1
AAFSRMLSLFFRQHI	DQB1*06:02	1	1	24	56	82	5	1.64	0.519422
AAFSRMLSLFFRQHI	DQB1*06:03	0	2	4	76	82	5	0	1
AAFSRMLSLFFRQHI	DQB1*06:04	0	2	2	78	82	5	0	1
AAFSRMLSLFFRQHI	DQB1*06:09	0	2	5	75	82	5	0	1
AAFSRMLSLFFRQHI	DRB1*01:01	0	2	10	70	82	5	0	1
AAFSRMLSLFFRQHI	DRB1*01:02	0	2	2	78	82	5	0	1
AAFSRMLSLFFRQHI	DRB1*03:01	1	1	15	65	82	5	2.5625	0.35411
AAFSRMLSLFFRQHI	DRB1*03:02	0	2	5	75	82	5	0	1
AAFSRMLSLFFRQHI	DRB1*04:01	0	2	14	66	82	5	0	1
AAFSRMLSLFFRQHI	DRB1*04:02	0	2	1	79	82	5	0	1
AAFSRMLSLFFRQHI	DRB1*04:03	0	2	2	78	82	5	0	1
AAFSRMLSLFFRQHI	DRB1*04:04	0	2	6	74	82	5	0	1
AAFSRMLSLFFRQHI	DRB1*04:05	0	2	5	75	82	5	0	1
AAFSRMLSLFFRQHI	DRB1*04:07	0	2	2	78	82	5	0	1
AAFSRMLSLFFRQHI	DRB1*04:10	1	1	0	80	82	5	41	0.0243902
AAFSRMLSLFFRQHI	DRB1*04:11	0	2	2	78	82	5	0	1
AAFSRMLSLFFRQHI	DRB1*07:01	0	2	11	69	82	5	0	1
AAFSRMLSLFFRQHI	DRB1*08:02	0	2	3	77	82	5	0	1
AAFSRMLSLFFRQHI	DRB1*08:03	1	1	0	80	82	5	41	0.0243902
AAFSRMLSLFFRQHI	DRB1*08:04	0	2	3	77	82	5	0	1
AAFSRMLSLFFRQHI	DRB1*08:06	0	2	1	79	82	5	0	1
AAFSRMLSLFFRQHI	DRB1*09:01	0	2	3	77	82	5	0	1
AAFSRMLSLFFRQHI	DRB1*10:01	0	2	0	80	82	5	Cannot_be_calculated	1
AAFSRMLSLFFRQHI	DRB1*11:01	0	2	11	69	82	5	0	1
AAFSRMLSLFFRQHI	DRB1*11:02	0	2	4	76	82	5	0	1
AAFSRMLSLFFRQHI	DRB1*11:14	0	2	2	78	82	5	0	1
AAFSRMLSLFFRQHI	DRB1*12:01	0	2	8	72	82	5	0	1
AAFSRMLSLFFRQHI	DRB1*12:02	0	2	2	78	82	5	0	1
AAFSRMLSLFFRQHI	DRB1*13:01	0	2	8	72	82	5	0	1
AAFSRMLSLFFRQHI	DRB1*13:02	0	2	5	75	82	5	0	1
AAFSRMLSLFFRQHI	DRB1*13:03	0	2	3	77	82	5	0	1
AAFSRMLSLFFRQHI	DRB1*13:04	0	2	1	79	82	5	0	1
AAFSRMLSLFFRQHI	DRB1*14:04	0	2	3	77	82	5	0	1
AAFSRMLSLFFRQHI	DRB1*15:01	1	1	11	69	82	5	3.41667	0.272809
AAFSRMLSLFFRQHI	DRB1*15:02	0	2	3	77	82	5	0	1
AAFSRMLSLFFRQHI	DRB1*15:03	0	2	8	72	82	5	0	1
AAFSRMLSLFFRQHI	DRB3*01:01	0	2	18	62	82	5	0	1
AAFSRMLSLFFRQHI	DRB3*02:02	1	1	35	45	82	5	1.13889	1
AAFSRMLSLFFRQHI	DRB3*02:07	0	2	1	79	82	5	0	1
AAFSRMLSLFFRQHI	DRB3*03:01	0	2	10	70	82	5	0	1
AAFSRMLSLFFRQHI	DRB3*03:02	0	2	1	79	82	5	0	1
AAFSRMLSLFFRQHI	DRB4*01:01	0	2	17	63	82	5	0	1
AAFSRMLSLFFRQHI	DRB4*01:03	1	1	24	56	82	5	1.64	0.519422
AAFSRMLSLFFRQHI	DRB5*01:01	1	1	18	62	82	5	2.15789	0.411924
AAFSRMLSLFFRQHI	DRB5*01:02	0	2	2	78	82	5	0	1
AAGGWDSLAAELATT	DPA1*01:03	3	0	58	20	81	6	1.32787	0.571027
AAGGWDSLAAELATT	DPA1*01:04	0	3	1	77	81	6	0	1
AAGGWDSLAAELATT	DPA1*01:05	0	3	1	77	81	6	0	1
AAGGWDSLAAELATT	DPA1*01:12	0	3	1	77	81	6	0	1
AAGGWDSLAAELATT	DPA1*02:01	0	3	34	44	81	6	0	0.260185
AAGGWDSLAAELATT	DPA1*02:02	0	3	20	58	81	6	0	0.571027
AAGGWDSLAAELATT	DPA1*03:01	1	2	10	68	81	6	2.45455	0.358415
AAGGWDSLAAELATT	DPA1*03:02	0	3	1	77	81	6	0	1
AAGGWDSLAAELATT	DPA1*04:01	0	3	2	76	81	6	0	1
AAGGWDSLAAELATT	DPB1*01:01	0	3	24	54	81	6	0	0.551055
AAGGWDSLAAELATT	DPB1*02:01	0	3	17	61	81	6	0	1
AAGGWDSLAAELATT	DPB1*03:01	0	3	6	72	81	6	0	1
AAGGWDSLAAELATT	DPB1*04:01	2	1	22	56	81	6	2.25	0.208111
AAGGWDSLAAELATT	DPB1*04:02	2	1	12	66	81	6	3.85714	0.0757267
AAGGWDSLAAELATT	DPB1*05:01	0	3	2	76	81	6	0	1
AAGGWDSLAAELATT	DPB1*05:02	0	3	1	77	81	6	0	1
AAGGWDSLAAELATT	DPB1*09:01	0	3	1	77	81	6	0	1
AAGGWDSLAAELATT	DPB1*104:01	0	3	1	77	81	6	0	1
AAGGWDSLAAELATT	DPB1*105:01	1	2	17	61	81	6	1.5	0.534564
AAGGWDSLAAELATT	DPB1*106:01	0	3	2	76	81	6	0	1
AAGGWDSLAAELATT	DPB1*11:01	0	3	3	75	81	6	0	1
AAGGWDSLAAELATT	DPB1*13:01	0	3	8	70	81	6	0	1
AAGGWDSLAAELATT	DPB1*131:01	0	3	1	77	81	6	0	1
AAGGWDSLAAELATT	DPB1*14:01	0	3	3	75	81	6	0	1
AAGGWDSLAAELATT	DPB1*144:01	0	3	1	77	81	6	0	1
AAGGWDSLAAELATT	DPB1*15:01	0	3	1	77	81	6	0	1
AAGGWDSLAAELATT	DPB1*16:01	0	3	2	76	81	6	0	1
AAGGWDSLAAELATT	DPB1*17:01	0	3	9	69	81	6	0	1
AAGGWDSLAAELATT	DPB1*18:01	1	2	6	72	81	6	3.85714	0.240225
AAGGWDSLAAELATT	DPB1*21:02	0	3	1	77	81	6	0	1
AAGGWDSLAAELATT	DPB1*27:02	0	3	1	77	81	6	0	1
AAGGWDSLAAELATT	DPB1*34:01	0	3	3	75	81	6	0	1
AAGGWDSLAAELATT	DPB1*40:01	0	3	1	77	81	6	0	1
AAGGWDSLAAELATT	DPB1*47:01	0	3	1	77	81	6	0	1
AAGGWDSLAAELATT	DPB1*85:01	0	3	1	77	81	6	0	1
AAGGWDSLAAELATT	DQA1*01	0	3	1	77	81	6	0	1
AAGGWDSLAAELATT	DQA1*01:01	3	0	7	71	81	6	8.1	0.00140647
AAGGWDSLAAELATT	DQA1*01:02	2	1	29	49	81	6	1.74194	0.554911
AAGGWDSLAAELATT	DQA1*01:03	0	3	8	70	81	6	0	1
AAGGWDSLAAELATT	DQA1*01:04	0	3	1	77	81	6	0	1
AAGGWDSLAAELATT	DQA1*01:05	0	3	2	76	81	6	0	1
AAGGWDSLAAELATT	DQA1*02:01	0	3	17	61	81	6	0	1
AAGGWDSLAAELATT	DQA1*03	0	3	1	77	81	6	0	1
AAGGWDSLAAELATT	DQA1*03:01	0	3	8	70	81	6	0	1
AAGGWDSLAAELATT	DQA1*03:02	0	3	1	77	81	6	0	1
AAGGWDSLAAELATT	DQA1*03:03	0	3	20	58	81	6	0	0.571027
AAGGWDSLAAELATT	DQA1*04:01	1	2	10	68	81	6	2.45455	0.358415
AAGGWDSLAAELATT	DQA1*05:01	0	3	21	57	81	6	0	0.564346
AAGGWDSLAAELATT	DQA1*05:05	0	3	16	62	81	6	0	1
AAGGWDSLAAELATT	DQA1*05:09	0	3	1	77	81	6	0	1
AAGGWDSLAAELATT	DQA1*05:11	0	3	1	77	81	6	0	1
AAGGWDSLAAELATT	DQA1*06:01	0	3	1	77	81	6	0	1
AAGGWDSLAAELATT	DQB1*02:01	0	3	12	66	81	6	0	1
AAGGWDSLAAELATT	DQB1*02:02	0	3	13	65	81	6	0	1
AAGGWDSLAAELATT	DQB1*03:01	0	3	13	65	81	6	0	1
AAGGWDSLAAELATT	DQB1*03:02	0	3	21	57	81	6	0	0.564346
AAGGWDSLAAELATT	DQB1*03:03	0	3	3	75	81	6	0	1
AAGGWDSLAAELATT	DQB1*03:08	0	3	1	77	81	6	0	1
AAGGWDSLAAELATT	DQB1*03:19	0	3	8	70	81	6	0	1
AAGGWDSLAAELATT	DQB1*04:02	1	2	6	72	81	6	3.85714	0.240225
AAGGWDSLAAELATT	DQB1*05:01	3	0	13	65	81	6	5.0625	0.00656353
AAGGWDSLAAELATT	DQB1*05:02	1	2	2	76	81	6	9	0.108345
AAGGWDSLAAELATT	DQB1*05:03	0	3	3	75	81	6	0	1
AAGGWDSLAAELATT	DQB1*05:08	0	3	1	77	81	6	0	1
AAGGWDSLAAELATT	DQB1*05:10	0	3	1	77	81	6	0	1
AAGGWDSLAAELATT	DQB1*06:01	0	3	2	76	81	6	0	1
AAGGWDSLAAELATT	DQB1*06:02	1	2	24	54	81	6	1.08	1
AAGGWDSLAAELATT	DQB1*06:03	0	3	5	73	81	6	0	1
AAGGWDSLAAELATT	DQB1*06:04	0	3	2	76	81	6	0	1
AAGGWDSLAAELATT	DQB1*06:09	0	3	4	74	81	6	0	1
AAGGWDSLAAELATT	DRB1*01:01	2	1	8	70	81	6	5.4	0.0388537
AAGGWDSLAAELATT	DRB1*01:02	0	3	2	76	81	6	0	1
AAGGWDSLAAELATT	DRB1*03:01	0	3	13	65	81	6	0	1
AAGGWDSLAAELATT	DRB1*03:02	0	3	5	73	81	6	0	1
AAGGWDSLAAELATT	DRB1*04:01	0	3	14	64	81	6	0	1
AAGGWDSLAAELATT	DRB1*04:02	0	3	1	77	81	6	0	1
AAGGWDSLAAELATT	DRB1*04:03	0	3	2	76	81	6	0	1
AAGGWDSLAAELATT	DRB1*04:04	0	3	8	70	81	6	0	1
AAGGWDSLAAELATT	DRB1*04:05	0	3	5	73	81	6	0	1
AAGGWDSLAAELATT	DRB1*04:07	0	3	2	76	81	6	0	1
AAGGWDSLAAELATT	DRB1*04:10	0	3	1	77	81	6	0	1
AAGGWDSLAAELATT	DRB1*04:11	0	3	2	76	81	6	0	1
AAGGWDSLAAELATT	DRB1*07:01	0	3	10	68	81	6	0	1
AAGGWDSLAAELATT	DRB1*08:02	1	2	2	76	81	6	9	0.108345
AAGGWDSLAAELATT	DRB1*08:03	0	3	1	77	81	6	0	1
AAGGWDSLAAELATT	DRB1*08:04	0	3	3	75	81	6	0	1
AAGGWDSLAAELATT	DRB1*08:06	0	3	1	77	81	6	0	1
AAGGWDSLAAELATT	DRB1*09:01	0	3	3	75	81	6	0	1
AAGGWDSLAAELATT	DRB1*10:01	0	3	1	77	81	6	0	1
AAGGWDSLAAELATT	DRB1*11:01	1	2	10	68	81	6	2.45455	0.358415
AAGGWDSLAAELATT	DRB1*11:02	0	3	4	74	81	6	0	1
AAGGWDSLAAELATT	DRB1*11:14	0	3	2	76	81	6	0	1
AAGGWDSLAAELATT	DRB1*12:01	1	2	7	71	81	6	3.375	0.271027
AAGGWDSLAAELATT	DRB1*12:02	0	3	2	76	81	6	0	1
AAGGWDSLAAELATT	DRB1*13:01	0	3	9	69	81	6	0	1
AAGGWDSLAAELATT	DRB1*13:02	0	3	4	74	81	6	0	1
AAGGWDSLAAELATT	DRB1*13:03	0	3	3	75	81	6	0	1
AAGGWDSLAAELATT	DRB1*13:04	0	3	1	77	81	6	0	1
AAGGWDSLAAELATT	DRB1*14:04	0	3	3	75	81	6	0	1
AAGGWDSLAAELATT	DRB1*15:01	0	3	10	68	81	6	0	1
AAGGWDSLAAELATT	DRB1*15:02	0	3	3	75	81	6	0	1
AAGGWDSLAAELATT	DRB1*15:03	1	2	8	70	81	6	3	0.300985
AAGGWDSLAAELATT	DRB3*01:01	1	2	18	60	81	6	1.42105	0.556728
AAGGWDSLAAELATT	DRB3*02:02	1	2	33	45	81	6	0.794118	1
AAGGWDSLAAELATT	DRB3*02:07	0	3	1	77	81	6	0	1
AAGGWDSLAAELATT	DRB3*03:01	0	3	9	69	81	6	0	1
AAGGWDSLAAELATT	DRB3*03:02	0	3	1	77	81	6	0	1
AAGGWDSLAAELATT	DRB4*01:01	0	3	18	60	81	6	0	1
AAGGWDSLAAELATT	DRB4*01:03	0	3	25	53	81	6	0	0.548758
AAGGWDSLAAELATT	DRB5*01:01	1	2	17	61	81	6	1.5	0.534564
AAGGWDSLAAELATT	DRB5*01:02	0	3	2	76	81	6	0	1
AAGTAAQAAVVRFQE	DPA1*01:03	4	3	38	10	55	32	0.748299	0.336969
AAGTAAQAAVVRFQE	DPA1*01:04	0	7	2	46	55	32	0	1
AAGTAAQAAVVRFQE	DPA1*01:05	0	7	0	48	55	32	Cannot_be_calculated	1
AAGTAAQAAVVRFQE	DPA1*01:12	0	7	1	47	55	32	0	1
AAGTAAQAAVVRFQE	DPA1*02:01	6	1	22	26	55	32	1.68367	0.101181
AAGTAAQAAVVRFQE	DPA1*02:02	2	5	13	35	55	32	1.04762	1
AAGTAAQAAVVRFQE	DPA1*03:01	0	7	11	37	55	32	0	0.32301
AAGTAAQAAVVRFQE	DPA1*03:02	0	7	0	48	55	32	Cannot_be_calculated	1
AAGTAAQAAVVRFQE	DPA1*04:01	1	6	0	48	55	32	7.85714	0.127273
AAGTAAQAAVVRFQE	DPB1*01:01	2	5	15	33	55	32	0.92437	1
AAGTAAQAAVVRFQE	DPB1*02:01	1	6	10	38	55	32	0.714286	1
AAGTAAQAAVVRFQE	DPB1*03:01	0	7	2	46	55	32	0	1
AAGTAAQAAVVRFQE	DPB1*04:01	2	5	12	36	55	32	1.12245	1
AAGTAAQAAVVRFQE	DPB1*04:02	1	6	5	43	55	32	1.30952	0.576694
AAGTAAQAAVVRFQE	DPB1*05:01	0	7	1	47	55	32	0	1
AAGTAAQAAVVRFQE	DPB1*05:02	0	7	0	48	55	32	Cannot_be_calculated	1
AAGTAAQAAVVRFQE	DPB1*09:01	0	7	2	46	55	32	0	1
AAGTAAQAAVVRFQE	DPB1*104:01	0	7	0	48	55	32	Cannot_be_calculated	1
AAGTAAQAAVVRFQE	DPB1*105:01	3	4	15	33	55	32	1.30952	0.67135
AAGTAAQAAVVRFQE	DPB1*106:01	1	6	1	47	55	32	3.92857	0.240404
AAGTAAQAAVVRFQE	DPB1*11:01	1	6	2	46	55	32	2.61905	0.340728
AAGTAAQAAVVRFQE	DPB1*13:01	2	5	4	44	55	32	2.61905	0.163232
AAGTAAQAAVVRFQE	DPB1*131:01	0	7	1	47	55	32	0	1
AAGTAAQAAVVRFQE	DPB1*14:01	0	7	1	47	55	32	0	1
AAGTAAQAAVVRFQE	DPB1*144:01	0	7	1	47	55	32	0	1
AAGTAAQAAVVRFQE	DPB1*15:01	0	7	2	46	55	32	0	1
AAGTAAQAAVVRFQE	DPB1*16:01	0	7	3	45	55	32	0	1
AAGTAAQAAVVRFQE	DPB1*17:01	0	7	7	41	55	32	0	0.576694
AAGTAAQAAVVRFQE	DPB1*18:01	1	6	4	44	55	32	1.57143	0.507783
AAGTAAQAAVVRFQE	DPB1*21:02	0	7	0	48	55	32	Cannot_be_calculated	1
AAGTAAQAAVVRFQE	DPB1*27:02	0	7	0	48	55	32	Cannot_be_calculated	1
AAGTAAQAAVVRFQE	DPB1*34:01	0	7	3	45	55	32	0	1
AAGTAAQAAVVRFQE	DPB1*40:01	0	7	0	48	55	32	Cannot_be_calculated	1
AAGTAAQAAVVRFQE	DPB1*47:01	0	7	1	47	55	32	0	1
AAGTAAQAAVVRFQE	DPB1*85:01	0	7	0	48	55	32	Cannot_be_calculated	1
AAGTAAQAAVVRFQE	DQA1*01	0	7	0	48	55	32	Cannot_be_calculated	1
AAGTAAQAAVVRFQE	DQA1*01:01	1	6	4	44	55	32	1.57143	0.507783
AAGTAAQAAVVRFQE	DQA1*01:02	4	3	17	31	55	32	1.4966	0.408095
AAGTAAQAAVVRFQE	DQA1*01:03	0	7	6	42	55	32	0	1
AAGTAAQAAVVRFQE	DQA1*01:04	0	7	1	47	55	32	0	1
AAGTAAQAAVVRFQE	DQA1*01:05	0	7	0	48	55	32	Cannot_be_calculated	1
AAGTAAQAAVVRFQE	DQA1*02:01	2	5	14	34	55	32	0.982143	1
AAGTAAQAAVVRFQE	DQA1*03	0	7	0	48	55	32	Cannot_be_calculated	1
AAGTAAQAAVVRFQE	DQA1*03:01	0	7	2	46	55	32	0	1
AAGTAAQAAVVRFQE	DQA1*03:02	0	7	0	48	55	32	Cannot_be_calculated	1
AAGTAAQAAVVRFQE	DQA1*03:03	2	5	12	36	55	32	1.12245	1
AAGTAAQAAVVRFQE	DQA1*04:01	2	5	5	43	55	32	2.2449	0.21386
AAGTAAQAAVVRFQE	DQA1*05:01	2	5	17	31	55	32	0.827068	1
AAGTAAQAAVVRFQE	DQA1*05:05	1	6	10	38	55	32	0.714286	1
AAGTAAQAAVVRFQE	DQA1*05:09	0	7	1	47	55	32	0	1
AAGTAAQAAVVRFQE	DQA1*05:11	0	7	1	47	55	32	0	1
AAGTAAQAAVVRFQE	DQA1*06:01	0	7	1	47	55	32	0	1
AAGTAAQAAVVRFQE	DQB1*02:01	0	7	10	38	55	32	0	0.327693
AAGTAAQAAVVRFQE	DQB1*02:02	1	6	9	39	55	32	0.785714	1
AAGTAAQAAVVRFQE	DQB1*03:01	1	6	7	41	55	32	0.982143	1
AAGTAAQAAVVRFQE	DQB1*03:02	2	5	12	36	55	32	1.12245	1
AAGTAAQAAVVRFQE	DQB1*03:03	0	7	0	48	55	32	Cannot_be_calculated	1
AAGTAAQAAVVRFQE	DQB1*03:08	0	7	0	48	55	32	Cannot_be_calculated	1
AAGTAAQAAVVRFQE	DQB1*03:19	0	7	2	46	55	32	0	1
AAGTAAQAAVVRFQE	DQB1*04:02	1	6	3	45	55	32	1.96429	0.429476
AAGTAAQAAVVRFQE	DQB1*05:01	2	5	6	42	55	32	1.96429	0.266773
AAGTAAQAAVVRFQE	DQB1*05:02	0	7	0	48	55	32	Cannot_be_calculated	1
AAGTAAQAAVVRFQE	DQB1*05:03	0	7	3	45	55	32	0	1
AAGTAAQAAVVRFQE	DQB1*05:08	0	7	1	47	55	32	0	1
AAGTAAQAAVVRFQE	DQB1*05:10	0	7	1	47	55	32	0	1
AAGTAAQAAVVRFQE	DQB1*06:01	0	7	3	45	55	32	0	1
AAGTAAQAAVVRFQE	DQB1*06:02	5	2	12	36	55	32	2.31092	0.0238504
AAGTAAQAAVVRFQE	DQB1*06:03	0	7	3	45	55	32	0	1
AAGTAAQAAVVRFQE	DQB1*06:04	0	7	1	47	55	32	0	1
AAGTAAQAAVVRFQE	DQB1*06:09	0	7	5	43	55	32	0	1
AAGTAAQAAVVRFQE	DRB1*01:01	0	7	5	43	55	32	0	1
AAGTAAQAAVVRFQE	DRB1*01:02	0	7	1	47	55	32	0	1
AAGTAAQAAVVRFQE	DRB1*03:01	1	6	11	37	55	32	0.654762	1
AAGTAAQAAVVRFQE	DRB1*03:02	1	6	5	43	55	32	1.30952	0.576694
AAGTAAQAAVVRFQE	DRB1*04:01	1	6	12	36	55	32	0.604396	1
AAGTAAQAAVVRFQE	DRB1*04:02	0	7	0	48	55	32	Cannot_be_calculated	1
AAGTAAQAAVVRFQE	DRB1*04:03	0	7	1	47	55	32	0	1
AAGTAAQAAVVRFQE	DRB1*04:04	1	6	4	44	55	32	1.57143	0.507783
AAGTAAQAAVVRFQE	DRB1*04:05	1	6	4	44	55	32	1.57143	0.507783
AAGTAAQAAVVRFQE	DRB1*04:07	0	7	0	48	55	32	Cannot_be_calculated	1
AAGTAAQAAVVRFQE	DRB1*04:10	0	7	0	48	55	32	Cannot_be_calculated	1
AAGTAAQAAVVRFQE	DRB1*04:11	0	7	0	48	55	32	Cannot_be_calculated	1
AAGTAAQAAVVRFQE	DRB1*07:01	0	7	9	39	55	32	0	0.584574
AAGTAAQAAVVRFQE	DRB1*08:02	0	7	0	48	55	32	Cannot_be_calculated	1
AAGTAAQAAVVRFQE	DRB1*08:03	0	7	1	47	55	32	0	1
AAGTAAQAAVVRFQE	DRB1*08:04	0	7	1	47	55	32	0	1
AAGTAAQAAVVRFQE	DRB1*08:06	0	7	0	48	55	32	Cannot_be_calculated	1
AAGTAAQAAVVRFQE	DRB1*09:01	0	7	0	48	55	32	Cannot_be_calculated	1
AAGTAAQAAVVRFQE	DRB1*10:01	0	7	1	47	55	32	0	1
AAGTAAQAAVVRFQE	DRB1*11:01	1	6	4	44	55	32	1.57143	0.507783
AAGTAAQAAVVRFQE	DRB1*11:02	1	6	1	47	55	32	3.92857	0.240404
AAGTAAQAAVVRFQE	DRB1*11:14	0	7	2	46	55	32	0	1
AAGTAAQAAVVRFQE	DRB1*12:01	2	5	4	44	55	32	2.61905	0.163232
AAGTAAQAAVVRFQE	DRB1*12:02	1	6	1	47	55	32	3.92857	0.240404
AAGTAAQAAVVRFQE	DRB1*13:01	1	6	5	43	55	32	1.30952	0.576694
AAGTAAQAAVVRFQE	DRB1*13:02	0	7	3	45	55	32	0	1
AAGTAAQAAVVRFQE	DRB1*13:03	1	6	2	46	55	32	2.61905	0.340728
AAGTAAQAAVVRFQE	DRB1*13:04	0	7	0	48	55	32	Cannot_be_calculated	1
AAGTAAQAAVVRFQE	DRB1*14:04	0	7	3	45	55	32	0	1
AAGTAAQAAVVRFQE	DRB1*15:01	0	7	5	43	55	32	0	1
AAGTAAQAAVVRFQE	DRB1*15:02	0	7	2	46	55	32	0	1
AAGTAAQAAVVRFQE	DRB1*15:03	2	5	6	42	55	32	1.96429	0.266773
AAGTAAQAAVVRFQE	DRB3*01:01	4	3	12	36	55	32	1.96429	0.175306
AAGTAAQAAVVRFQE	DRB3*02:02	3	4	24	24	55	32	0.873016	1
AAGTAAQAAVVRFQE	DRB3*02:07	0	7	0	48	55	32	Cannot_be_calculated	1
AAGTAAQAAVVRFQE	DRB3*03:01	1	6	7	41	55	32	0.982143	1
AAGTAAQAAVVRFQE	DRB3*03:02	0	7	0	48	55	32	Cannot_be_calculated	1
AAGTAAQAAVVRFQE	DRB4*01:01	2	5	14	34	55	32	0.982143	1
AAGTAAQAAVVRFQE	DRB4*01:03	1	6	12	36	55	32	0.604396	1
AAGTAAQAAVVRFQE	DRB5*01:01	2	5	10	38	55	32	1.30952	0.63949
AAGTAAQAAVVRFQE	DRB5*01:02	0	7	1	47	55	32	0	1
AAGTYVAADAAAASS	DPA1*01:03	10	1	51	19	81	6	1.20715	0.277
AAGTYVAADAAAASS	DPA1*01:04	0	11	1	69	81	6	0	1
AAGTYVAADAAAASS	DPA1*01:05	0	11	1	69	81	6	0	1
AAGTYVAADAAAASS	DPA1*01:12	0	11	1	69	81	6	0	1
AAGTYVAADAAAASS	DPA1*02:01	2	9	33	37	81	6	0.420779	0.103162
AAGTYVAADAAAASS	DPA1*02:02	3	8	17	53	81	6	1.10455	1
AAGTYVAADAAAASS	DPA1*03:01	1	10	10	60	81	6	0.669421	1
AAGTYVAADAAAASS	DPA1*03:02	0	11	1	69	81	6	0	1
AAGTYVAADAAAASS	DPA1*04:01	0	11	1	69	81	6	0	1
AAGTYVAADAAAASS	DPB1*01:01	3	8	21	49	81	6	0.920455	1
AAGTYVAADAAAASS	DPB1*02:01	2	9	16	54	81	6	0.818182	1
AAGTYVAADAAAASS	DPB1*03:01	0	11	6	64	81	6	0	0.589779
AAGTYVAADAAAASS	DPB1*04:01	6	5	18	52	81	6	1.84091	0.074934
AAGTYVAADAAAASS	DPB1*04:02	5	6	9	61	81	6	2.62987	0.0191
AAGTYVAADAAAASS	DPB1*05:01	0	11	2	68	81	6	0	1
AAGTYVAADAAAASS	DPB1*05:02	0	11	1	69	81	6	0	1
AAGTYVAADAAAASS	DPB1*09:01	1	10	1	69	81	6	3.68182	0.25463
AAGTYVAADAAAASS	DPB1*104:01	0	11	1	69	81	6	0	1
AAGTYVAADAAAASS	DPB1*105:01	1	10	16	54	81	6	0.433155	0.442823
AAGTYVAADAAAASS	DPB1*106:01	0	11	2	68	81	6	0	1
AAGTYVAADAAAASS	DPB1*11:01	0	11	3	67	81	6	0	1
AAGTYVAADAAAASS	DPB1*13:01	0	11	7	63	81	6	0	0.585221
AAGTYVAADAAAASS	DPB1*131:01	0	11	0	70	81	6	Cannot_be_calculated	1
AAGTYVAADAAAASS	DPB1*14:01	0	11	3	67	81	6	0	1
AAGTYVAADAAAASS	DPB1*144:01	0	11	1	69	81	6	0	1
AAGTYVAADAAAASS	DPB1*15:01	0	11	1	69	81	6	0	1
AAGTYVAADAAAASS	DPB1*16:01	0	11	3	67	81	6	0	1
AAGTYVAADAAAASS	DPB1*17:01	1	10	8	62	81	6	0.818182	1
AAGTYVAADAAAASS	DPB1*18:01	0	11	7	63	81	6	0	0.585221
AAGTYVAADAAAASS	DPB1*21:02	0	11	1	69	81	6	0	1
AAGTYVAADAAAASS	DPB1*27:02	1	10	0	70	81	6	7.36364	0.135802
AAGTYVAADAAAASS	DPB1*34:01	0	11	2	68	81	6	0	1
AAGTYVAADAAAASS	DPB1*40:01	0	11	1	69	81	6	0	1
AAGTYVAADAAAASS	DPB1*47:01	0	11	1	69	81	6	0	1
AAGTYVAADAAAASS	DPB1*85:01	1	10	0	70	81	6	7.36364	0.135802
AAGTYVAADAAAASS	DQA1*01	1	10	0	70	81	6	7.36364	0.135802
AAGTYVAADAAAASS	DQA1*01:01	3	8	7	63	81	6	2.20909	0.131549
AAGTYVAADAAAASS	DQA1*01:02	4	7	27	43	81	6	0.950147	1
AAGTYVAADAAAASS	DQA1*01:03	3	8	6	64	81	6	2.45455	0.099958
AAGTYVAADAAAASS	DQA1*01:04	0	11	1	69	81	6	0	1
AAGTYVAADAAAASS	DQA1*01:05	0	11	2	68	81	6	0	1
AAGTYVAADAAAASS	DQA1*02:01	2	9	15	55	81	6	0.86631	1
AAGTYVAADAAAASS	DQA1*03	0	11	1	69	81	6	0	1
AAGTYVAADAAAASS	DQA1*03:01	0	11	8	62	81	6	0	0.590026
AAGTYVAADAAAASS	DQA1*03:02	0	11	1	69	81	6	0	1
AAGTYVAADAAAASS	DQA1*03:03	1	10	19	51	81	6	0.368182	0.277
AAGTYVAADAAAASS	DQA1*04:01	2	9	10	60	81	6	1.22727	0.66345
AAGTYVAADAAAASS	DQA1*05:01	3	8	18	52	81	6	1.05195	1
AAGTYVAADAAAASS	DQA1*05:05	1	10	14	56	81	6	0.490909	0.679443
AAGTYVAADAAAASS	DQA1*05:09	0	11	0	70	81	6	Cannot_be_calculated	1
AAGTYVAADAAAASS	DQA1*05:11	0	11	1	69	81	6	0	1
AAGTYVAADAAAASS	DQA1*06:01	0	11	1	69	81	6	0	1
AAGTYVAADAAAASS	DQB1*02:01	2	9	11	59	81	6	1.13287	1
AAGTYVAADAAAASS	DQB1*02:02	1	10	13	57	81	6	0.525974	0.679075
AAGTYVAADAAAASS	DQB1*03:01	2	9	9	61	81	6	1.33884	0.640078
AAGTYVAADAAAASS	DQB1*03:02	1	10	20	50	81	6	0.350649	0.27262
AAGTYVAADAAAASS	DQB1*03:03	0	11	3	67	81	6	0	1
AAGTYVAADAAAASS	DQB1*03:08	0	11	1	69	81	6	0	1
AAGTYVAADAAAASS	DQB1*03:19	1	10	7	63	81	6	0.920455	1
AAGTYVAADAAAASS	DQB1*04:02	2	9	6	64	81	6	1.84091	0.296521
AAGTYVAADAAAASS	DQB1*05:01	5	6	10	60	81	6	2.45455	0.0266015
AAGTYVAADAAAASS	DQB1*05:02	1	10	2	68	81	6	2.45455	0.358415
AAGTYVAADAAAASS	DQB1*05:03	0	11	3	67	81	6	0	1
AAGTYVAADAAAASS	DQB1*05:08	0	11	0	70	81	6	Cannot_be_calculated	1
AAGTYVAADAAAASS	DQB1*05:10	0	11	1	69	81	6	0	1
AAGTYVAADAAAASS	DQB1*06:01	1	10	3	67	81	6	1.84091	0.448895
AAGTYVAADAAAASS	DQB1*06:02	2	9	21	49	81	6	0.640316	0.72001
AAGTYVAADAAAASS	DQB1*06:03	2	9	3	67	81	6	2.94545	0.133978
AAGTYVAADAAAASS	DQB1*06:04	0	11	2	68	81	6	0	1
AAGTYVAADAAAASS	DQB1*06:09	0	11	5	65	81	6	0	1
AAGTYVAADAAAASS	DRB1*01:01	6	5	4	66	81	6	4.41818	0.000235346
AAGTYVAADAAAASS	DRB1*01:02	0	11	2	68	81	6	0	1
AAGTYVAADAAAASS	DRB1*03:01	2	9	13	57	81	6	0.981818	1
AAGTYVAADAAAASS	DRB1*03:02	1	10	5	65	81	6	1.22727	1
AAGTYVAADAAAASS	DRB1*04:01	1	10	13	57	81	6	0.525974	0.679075
AAGTYVAADAAAASS	DRB1*04:02	0	11	1	69	81	6	0	1
AAGTYVAADAAAASS	DRB1*04:03	0	11	2	68	81	6	0	1
AAGTYVAADAAAASS	DRB1*04:04	0	11	7	63	81	6	0	0.585221
AAGTYVAADAAAASS	DRB1*04:05	0	11	5	65	81	6	0	1
AAGTYVAADAAAASS	DRB1*04:07	0	11	2	68	81	6	0	1
AAGTYVAADAAAASS	DRB1*04:10	0	11	1	69	81	6	0	1
AAGTYVAADAAAASS	DRB1*04:11	0	11	2	68	81	6	0	1
AAGTYVAADAAAASS	DRB1*07:01	2	9	9	61	81	6	1.33884	0.640078
AAGTYVAADAAAASS	DRB1*08:02	1	10	2	68	81	6	2.45455	0.358415
AAGTYVAADAAAASS	DRB1*08:03	0	11	1	69	81	6	0	1
AAGTYVAADAAAASS	DRB1*08:04	0	11	3	67	81	6	0	1
AAGTYVAADAAAASS	DRB1*08:06	0	11	1	69	81	6	0	1
AAGTYVAADAAAASS	DRB1*09:01	0	11	3	67	81	6	0	1
AAGTYVAADAAAASS	DRB1*10:01	0	11	0	70	81	6	Cannot_be_calculated	1
AAGTYVAADAAAASS	DRB1*11:01	2	9	9	61	81	6	1.33884	0.640078
AAGTYVAADAAAASS	DRB1*11:02	1	10	2	68	81	6	2.45455	0.358415
AAGTYVAADAAAASS	DRB1*11:14	0	11	1	69	81	6	0	1
AAGTYVAADAAAASS	DRB1*12:01	0	11	7	63	81	6	0	0.585221
AAGTYVAADAAAASS	DRB1*12:02	0	11	1	69	81	6	0	1
AAGTYVAADAAAASS	DRB1*13:01	1	10	8	62	81	6	0.818182	1
AAGTYVAADAAAASS	DRB1*13:02	1	10	4	66	81	6	1.47273	0.527625
AAGTYVAADAAAASS	DRB1*13:03	0	11	3	67	81	6	0	1
AAGTYVAADAAAASS	DRB1*13:04	0	11	1	69	81	6	0	1
AAGTYVAADAAAASS	DRB1*14:04	0	11	3	67	81	6	0	1
AAGTYVAADAAAASS	DRB1*15:01	1	10	11	59	81	6	0.613636	1
AAGTYVAADAAAASS	DRB1*15:02	1	10	3	67	81	6	1.84091	0.448895
AAGTYVAADAAAASS	DRB1*15:03	1	10	6	64	81	6	1.05195	1
AAGTYVAADAAAASS	DRB3*01:01	3	8	15	55	81	6	1.22727	0.701327
AAGTYVAADAAAASS	DRB3*02:02	5	6	29	41	81	6	1.08289	1
AAGTYVAADAAAASS	DRB3*02:07	0	11	1	69	81	6	0	1
AAGTYVAADAAAASS	DRB3*03:01	1	10	8	62	81	6	0.818182	1
AAGTYVAADAAAASS	DRB3*03:02	0	11	1	69	81	6	0	1
AAGTYVAADAAAASS	DRB4*01:01	0	11	18	52	81	6	0	0.111284
AAGTYVAADAAAASS	DRB4*01:03	3	8	22	48	81	6	0.883636	1
AAGTYVAADAAAASS	DRB5*01:01	3	8	16	54	81	6	1.16268	0.713877
AAGTYVAADAAAASS	DRB5*01:02	0	11	2	68	81	6	0	1
AAGTYVAADAAAAST	DPA1*01:03	8	1	53	19	81	6	1.18033	0.439643
AAGTYVAADAAAAST	DPA1*01:04	0	9	1	71	81	6	0	1
AAGTYVAADAAAAST	DPA1*01:05	0	9	1	71	81	6	0	1
AAGTYVAADAAAAST	DPA1*01:12	0	9	1	71	81	6	0	1
AAGTYVAADAAAAST	DPA1*02:01	2	7	33	39	81	6	0.514286	0.286845
AAGTYVAADAAAAST	DPA1*02:02	2	7	18	54	81	6	0.9	1
AAGTYVAADAAAAST	DPA1*03:01	1	8	10	62	81	6	0.818182	1
AAGTYVAADAAAAST	DPA1*03:02	0	9	1	71	81	6	0	1
AAGTYVAADAAAAST	DPA1*04:01	0	9	1	71	81	6	0	1
AAGTYVAADAAAAST	DPB1*01:01	3	6	21	51	81	6	1.125	1
AAGTYVAADAAAAST	DPB1*02:01	1	8	17	55	81	6	0.5	0.675529
AAGTYVAADAAAAST	DPB1*03:01	0	9	6	66	81	6	0	1
AAGTYVAADAAAAST	DPB1*04:01	4	5	20	52	81	6	1.5	0.438771
AAGTYVAADAAAAST	DPB1*04:02	5	4	9	63	81	6	3.21429	0.0064631
AAGTYVAADAAAAST	DPB1*05:01	0	9	2	70	81	6	0	1
AAGTYVAADAAAAST	DPB1*05:02	0	9	1	71	81	6	0	1
AAGTYVAADAAAAST	DPB1*09:01	1	8	1	71	81	6	4.5	0.211111
AAGTYVAADAAAAST	DPB1*104:01	0	9	1	71	81	6	0	1
AAGTYVAADAAAAST	DPB1*105:01	1	8	16	56	81	6	0.529412	0.676162
AAGTYVAADAAAAST	DPB1*106:01	0	9	2	70	81	6	0	1
AAGTYVAADAAAAST	DPB1*11:01	0	9	3	69	81	6	0	1
AAGTYVAADAAAAST	DPB1*13:01	0	9	7	65	81	6	0	1
AAGTYVAADAAAAST	DPB1*131:01	0	9	0	72	81	6	Cannot_be_calculated	1
AAGTYVAADAAAAST	DPB1*14:01	0	9	3	69	81	6	0	1
AAGTYVAADAAAAST	DPB1*144:01	0	9	1	71	81	6	0	1
AAGTYVAADAAAAST	DPB1*15:01	0	9	1	71	81	6	0	1
AAGTYVAADAAAAST	DPB1*16:01	0	9	3	69	81	6	0	1
AAGTYVAADAAAAST	DPB1*17:01	1	8	8	64	81	6	1	1
AAGTYVAADAAAAST	DPB1*18:01	0	9	7	65	81	6	0	1
AAGTYVAADAAAAST	DPB1*21:02	0	9	1	71	81	6	0	1
AAGTYVAADAAAAST	DPB1*27:02	1	8	0	72	81	6	9	0.111111
AAGTYVAADAAAAST	DPB1*34:01	0	9	2	70	81	6	0	1
AAGTYVAADAAAAST	DPB1*40:01	0	9	1	71	81	6	0	1
AAGTYVAADAAAAST	DPB1*47:01	0	9	1	71	81	6	0	1
AAGTYVAADAAAAST	DPB1*85:01	0	9	1	71	81	6	0	1
AAGTYVAADAAAAST	DQA1*01	1	8	0	72	81	6	9	0.111111
AAGTYVAADAAAAST	DQA1*01:01	3	6	7	65	81	6	2.7	0.0773421
AAGTYVAADAAAAST	DQA1*01:02	3	6	28	44	81	6	0.870968	1
AAGTYVAADAAAAST	DQA1*01:03	2	7	7	65	81	6	2	0.260854
AAGTYVAADAAAAST	DQA1*01:04	1	8	0	72	81	6	9	0.111111
AAGTYVAADAAAAST	DQA1*01:05	0	9	2	70	81	6	0	1
AAGTYVAADAAAAST	DQA1*02:01	2	7	15	57	81	6	1.05882	1
AAGTYVAADAAAAST	DQA1*03	0	9	1	71	81	6	0	1
AAGTYVAADAAAAST	DQA1*03:01	0	9	8	64	81	6	0	0.587804
AAGTYVAADAAAAST	DQA1*03:02	0	9	1	71	81	6	0	1
AAGTYVAADAAAAST	DQA1*03:03	1	8	19	53	81	6	0.45	0.439643
AAGTYVAADAAAAST	DQA1*04:01	2	7	10	62	81	6	1.5	0.6154
AAGTYVAADAAAAST	DQA1*05:01	2	7	19	53	81	6	0.857143	1
AAGTYVAADAAAAST	DQA1*05:05	0	9	15	57	81	6	0	0.197865
AAGTYVAADAAAAST	DQA1*05:09	0	9	0	72	81	6	Cannot_be_calculated	1
AAGTYVAADAAAAST	DQA1*05:11	0	9	1	71	81	6	0	1
AAGTYVAADAAAAST	DQA1*06:01	0	9	1	71	81	6	0	1
AAGTYVAADAAAAST	DQB1*02:01	1	8	12	60	81	6	0.692308	1
AAGTYVAADAAAAST	DQB1*02:02	1	8	13	59	81	6	0.642857	1
AAGTYVAADAAAAST	DQB1*03:01	0	9	11	61	81	6	0	0.349236
AAGTYVAADAAAAST	DQB1*03:02	2	7	19	53	81	6	0.857143	1
AAGTYVAADAAAAST	DQB1*03:03	0	9	3	69	81	6	0	1
AAGTYVAADAAAAST	DQB1*03:08	0	9	1	71	81	6	0	1
AAGTYVAADAAAAST	DQB1*03:19	0	9	8	64	81	6	0	0.587804
AAGTYVAADAAAAST	DQB1*04:02	2	7	6	66	81	6	2.25	0.215682
AAGTYVAADAAAAST	DQB1*05:01	5	4	10	62	81	6	3	0.00922843
AAGTYVAADAAAAST	DQB1*05:02	1	8	2	70	81	6	3	0.300985
AAGTYVAADAAAAST	DQB1*05:03	1	8	2	70	81	6	3	0.300985
AAGTYVAADAAAAST	DQB1*05:08	0	9	0	72	81	6	Cannot_be_calculated	1
AAGTYVAADAAAAST	DQB1*05:10	0	9	1	71	81	6	0	1
AAGTYVAADAAAAST	DQB1*06:01	1	8	3	69	81	6	2.25	0.38164
AAGTYVAADAAAAST	DQB1*06:02	2	7	21	51	81	6	0.782609	1
AAGTYVAADAAAAST	DQB1*06:03	1	8	4	68	81	6	1.8	0.453916
AAGTYVAADAAAAST	DQB1*06:04	0	9	2	70	81	6	0	1
AAGTYVAADAAAAST	DQB1*06:09	0	9	5	67	81	6	0	1
AAGTYVAADAAAAST	DRB1*01:01	6	3	4	68	81	6	5.4	4.72e-05
AAGTYVAADAAAAST	DRB1*01:02	0	9	2	70	81	6	0	1
AAGTYVAADAAAAST	DRB1*03:01	1	8	14	58	81	6	0.6	1
AAGTYVAADAAAAST	DRB1*03:02	1	8	5	67	81	6	1.5	0.518584
AAGTYVAADAAAAST	DRB1*04:01	1	8	13	59	81	6	0.642857	1
AAGTYVAADAAAAST	DRB1*04:02	0	9	1	71	81	6	0	1
AAGTYVAADAAAAST	DRB1*04:03	0	9	2	70	81	6	0	1
AAGTYVAADAAAAST	DRB1*04:04	0	9	7	65	81	6	0	1
AAGTYVAADAAAAST	DRB1*04:05	0	9	5	67	81	6	0	1
AAGTYVAADAAAAST	DRB1*04:07	0	9	2	70	81	6	0	1
AAGTYVAADAAAAST	DRB1*04:10	0	9	1	71	81	6	0	1
AAGTYVAADAAAAST	DRB1*04:11	0	9	2	70	81	6	0	1
AAGTYVAADAAAAST	DRB1*07:01	2	7	9	63	81	6	1.63636	0.60196
AAGTYVAADAAAAST	DRB1*08:02	1	8	2	70	81	6	3	0.300985
AAGTYVAADAAAAST	DRB1*08:03	0	9	1	71	81	6	0	1
AAGTYVAADAAAAST	DRB1*08:04	0	9	3	69	81	6	0	1
AAGTYVAADAAAAST	DRB1*08:06	0	9	1	71	81	6	0	1
AAGTYVAADAAAAST	DRB1*09:01	0	9	3	69	81	6	0	1
AAGTYVAADAAAAST	DRB1*10:01	0	9	0	72	81	6	Cannot_be_calculated	1
AAGTYVAADAAAAST	DRB1*11:01	2	7	9	63	81	6	1.63636	0.60196
AAGTYVAADAAAAST	DRB1*11:02	0	9	3	69	81	6	0	1
AAGTYVAADAAAAST	DRB1*11:14	0	9	1	71	81	6	0	1
AAGTYVAADAAAAST	DRB1*12:01	0	9	7	65	81	6	0	1
AAGTYVAADAAAAST	DRB1*12:02	0	9	1	71	81	6	0	1
AAGTYVAADAAAAST	DRB1*13:01	0	9	9	63	81	6	0	0.587098
AAGTYVAADAAAAST	DRB1*13:02	1	8	4	68	81	6	1.8	0.453916
AAGTYVAADAAAAST	DRB1*13:03	0	9	3	69	81	6	0	1
AAGTYVAADAAAAST	DRB1*13:04	0	9	1	71	81	6	0	1
AAGTYVAADAAAAST	DRB1*14:04	1	8	2	70	81	6	3	0.300985
AAGTYVAADAAAAST	DRB1*15:01	0	9	12	60	81	6	0	0.342458
AAGTYVAADAAAAST	DRB1*15:02	1	8	3	69	81	6	2.25	0.38164
AAGTYVAADAAAAST	DRB1*15:03	1	8	6	66	81	6	1.28571	0.576354
AAGTYVAADAAAAST	DRB3*01:01	1	8	17	55	81	6	0.5	0.675529
AAGTYVAADAAAAST	DRB3*02:02	5	4	29	43	81	6	1.32353	0.481035
AAGTYVAADAAAAST	DRB3*02:07	0	9	1	71	81	6	0	1
AAGTYVAADAAAAST	DRB3*03:01	1	8	8	64	81	6	1	1
AAGTYVAADAAAAST	DRB3*03:02	0	9	1	71	81	6	0	1
AAGTYVAADAAAAST	DRB4*01:01	1	8	17	55	81	6	0.5	0.675529
AAGTYVAADAAAAST	DRB4*01:03	2	7	23	49	81	6	0.72	0.713757
AAGTYVAADAAAAST	DRB5*01:01	2	7	17	55	81	6	0.947368	1
AAGTYVAADAAAAST	DRB5*01:02	0	9	2	70	81	6	0	1
AANQLMNNVPQALQQ	DPA1*01:03	1	0	40	11	52	35	1.26829	1
AANQLMNNVPQALQQ	DPA1*01:04	0	1	1	50	52	35	0	1
AANQLMNNVPQALQQ	DPA1*01:05	0	1	0	51	52	35	Cannot_be_calculated	1
AANQLMNNVPQALQQ	DPA1*01:12	0	1	1	50	52	35	0	1
AANQLMNNVPQALQQ	DPA1*02:01	1	0	24	27	52	35	2.08	0.480769
AANQLMNNVPQALQQ	DPA1*02:02	0	1	13	38	52	35	0	1
AANQLMNNVPQALQQ	DPA1*03:01	0	1	10	41	52	35	0	1
AANQLMNNVPQALQQ	DPA1*03:02	0	1	0	51	52	35	Cannot_be_calculated	1
AANQLMNNVPQALQQ	DPA1*04:01	0	1	1	50	52	35	0	1
AANQLMNNVPQALQQ	DPB1*01:01	0	1	18	33	52	35	0	1
AANQLMNNVPQALQQ	DPB1*02:01	0	1	9	42	52	35	0	1
AANQLMNNVPQALQQ	DPB1*03:01	0	1	2	49	52	35	0	1
AANQLMNNVPQALQQ	DPB1*04:01	0	1	16	35	52	35	0	1
AANQLMNNVPQALQQ	DPB1*04:02	1	0	5	46	52	35	8.66667	0.115385
AANQLMNNVPQALQQ	DPB1*05:01	0	1	1	50	52	35	0	1
AANQLMNNVPQALQQ	DPB1*05:02	0	1	0	51	52	35	Cannot_be_calculated	1
AANQLMNNVPQALQQ	DPB1*09:01	0	1	0	51	52	35	Cannot_be_calculated	1
AANQLMNNVPQALQQ	DPB1*104:01	0	1	0	51	52	35	Cannot_be_calculated	1
AANQLMNNVPQALQQ	DPB1*105:01	0	1	15	36	52	35	0	1
AANQLMNNVPQALQQ	DPB1*106:01	0	1	2	49	52	35	0	1
AANQLMNNVPQALQQ	DPB1*11:01	0	1	3	48	52	35	0	1
AANQLMNNVPQALQQ	DPB1*13:01	1	0	4	47	52	35	10.4	0.0961538
AANQLMNNVPQALQQ	DPB1*131:01	0	1	1	50	52	35	0	1
AANQLMNNVPQALQQ	DPB1*14:01	0	1	1	50	52	35	0	1
AANQLMNNVPQALQQ	DPB1*144:01	0	1	1	50	52	35	0	1
AANQLMNNVPQALQQ	DPB1*15:01	0	1	1	50	52	35	0	1
AANQLMNNVPQALQQ	DPB1*16:01	0	1	2	49	52	35	0	1
AANQLMNNVPQALQQ	DPB1*17:01	0	1	7	44	52	35	0	1
AANQLMNNVPQALQQ	DPB1*18:01	0	1	5	46	52	35	0	1
AANQLMNNVPQALQQ	DPB1*21:02	0	1	0	51	52	35	Cannot_be_calculated	1
AANQLMNNVPQALQQ	DPB1*27:02	0	1	0	51	52	35	Cannot_be_calculated	1
AANQLMNNVPQALQQ	DPB1*34:01	0	1	3	48	52	35	0	1
AANQLMNNVPQALQQ	DPB1*40:01	0	1	0	51	52	35	Cannot_be_calculated	1
AANQLMNNVPQALQQ	DPB1*47:01	0	1	1	50	52	35	0	1
AANQLMNNVPQALQQ	DPB1*85:01	0	1	0	51	52	35	Cannot_be_calculated	1
AANQLMNNVPQALQQ	DQA1*01	0	1	0	51	52	35	Cannot_be_calculated	1
AANQLMNNVPQALQQ	DQA1*01:01	0	1	4	47	52	35	0	1
AANQLMNNVPQALQQ	DQA1*01:02	0	1	19	32	52	35	0	1
AANQLMNNVPQALQQ	DQA1*01:03	1	0	4	47	52	35	10.4	0.0961538
AANQLMNNVPQALQQ	DQA1*01:04	0	1	1	50	52	35	0	1
AANQLMNNVPQALQQ	DQA1*01:05	0	1	0	51	52	35	Cannot_be_calculated	1
AANQLMNNVPQALQQ	DQA1*02:01	1	0	16	35	52	35	3.05882	0.326923
AANQLMNNVPQALQQ	DQA1*03	0	1	0	51	52	35	Cannot_be_calculated	1
AANQLMNNVPQALQQ	DQA1*03:01	0	1	2	49	52	35	0	1
AANQLMNNVPQALQQ	DQA1*03:02	0	1	0	51	52	35	Cannot_be_calculated	1
AANQLMNNVPQALQQ	DQA1*03:03	0	1	14	37	52	35	0	1
AANQLMNNVPQALQQ	DQA1*04:01	0	1	6	45	52	35	0	1
AANQLMNNVPQALQQ	DQA1*05:01	0	1	18	33	52	35	0	1
AANQLMNNVPQALQQ	DQA1*05:05	0	1	10	41	52	35	0	1
AANQLMNNVPQALQQ	DQA1*05:09	0	1	1	50	52	35	0	1
AANQLMNNVPQALQQ	DQA1*05:11	0	1	1	50	52	35	0	1
AANQLMNNVPQALQQ	DQA1*06:01	0	1	1	50	52	35	0	1
AANQLMNNVPQALQQ	DQB1*02:01	0	1	9	42	52	35	0	1
AANQLMNNVPQALQQ	DQB1*02:02	1	0	10	41	52	35	4.72727	0.211538
AANQLMNNVPQALQQ	DQB1*03:01	0	1	7	44	52	35	0	1
AANQLMNNVPQALQQ	DQB1*03:02	0	1	14	37	52	35	0	1
AANQLMNNVPQALQQ	DQB1*03:03	0	1	1	50	52	35	0	1
AANQLMNNVPQALQQ	DQB1*03:08	0	1	0	51	52	35	Cannot_be_calculated	1
AANQLMNNVPQALQQ	DQB1*03:19	0	1	3	48	52	35	0	1
AANQLMNNVPQALQQ	DQB1*04:02	0	1	3	48	52	35	0	1
AANQLMNNVPQALQQ	DQB1*05:01	0	1	7	44	52	35	0	1
AANQLMNNVPQALQQ	DQB1*05:02	0	1	0	51	52	35	Cannot_be_calculated	1
AANQLMNNVPQALQQ	DQB1*05:03	1	0	2	49	52	35	17.3333	0.0576923
AANQLMNNVPQALQQ	DQB1*05:08	0	1	1	50	52	35	0	1
AANQLMNNVPQALQQ	DQB1*05:10	0	1	1	50	52	35	0	1
AANQLMNNVPQALQQ	DQB1*06:01	0	1	1	50	52	35	0	1
AANQLMNNVPQALQQ	DQB1*06:02	0	1	16	35	52	35	0	1
AANQLMNNVPQALQQ	DQB1*06:03	0	1	3	48	52	35	0	1
AANQLMNNVPQALQQ	DQB1*06:04	0	1	1	50	52	35	0	1
AANQLMNNVPQALQQ	DQB1*06:09	0	1	5	46	52	35	0	1
AANQLMNNVPQALQQ	DRB1*01:01	0	1	4	47	52	35	0	1
AANQLMNNVPQALQQ	DRB1*01:02	0	1	1	50	52	35	0	1
AANQLMNNVPQALQQ	DRB1*03:01	0	1	10	41	52	35	0	1
AANQLMNNVPQALQQ	DRB1*03:02	0	1	5	46	52	35	0	1
AANQLMNNVPQALQQ	DRB1*04:01	0	1	12	39	52	35	0	1
AANQLMNNVPQALQQ	DRB1*04:02	0	1	0	51	52	35	Cannot_be_calculated	1
AANQLMNNVPQALQQ	DRB1*04:03	0	1	1	50	52	35	0	1
AANQLMNNVPQALQQ	DRB1*04:04	0	1	5	46	52	35	0	1
AANQLMNNVPQALQQ	DRB1*04:05	1	0	4	47	52	35	10.4	0.0961538
AANQLMNNVPQALQQ	DRB1*04:07	0	1	0	51	52	35	Cannot_be_calculated	1
AANQLMNNVPQALQQ	DRB1*04:10	0	1	0	51	52	35	Cannot_be_calculated	1
AANQLMNNVPQALQQ	DRB1*04:11	0	1	0	51	52	35	Cannot_be_calculated	1
AANQLMNNVPQALQQ	DRB1*07:01	1	0	9	42	52	35	5.2	0.192308
AANQLMNNVPQALQQ	DRB1*08:02	0	1	0	51	52	35	Cannot_be_calculated	1
AANQLMNNVPQALQQ	DRB1*08:03	0	1	1	50	52	35	0	1
AANQLMNNVPQALQQ	DRB1*08:04	0	1	1	50	52	35	0	1
AANQLMNNVPQALQQ	DRB1*08:06	0	1	0	51	52	35	Cannot_be_calculated	1
AANQLMNNVPQALQQ	DRB1*09:01	0	1	0	51	52	35	Cannot_be_calculated	1
AANQLMNNVPQALQQ	DRB1*10:01	0	1	1	50	52	35	0	1
AANQLMNNVPQALQQ	DRB1*11:01	0	1	7	44	52	35	0	1
AANQLMNNVPQALQQ	DRB1*11:02	0	1	1	50	52	35	0	1
AANQLMNNVPQALQQ	DRB1*11:14	0	1	2	49	52	35	0	1
AANQLMNNVPQALQQ	DRB1*12:01	0	1	6	45	52	35	0	1
AANQLMNNVPQALQQ	DRB1*12:02	0	1	1	50	52	35	0	1
AANQLMNNVPQALQQ	DRB1*13:01	0	1	7	44	52	35	0	1
AANQLMNNVPQALQQ	DRB1*13:02	0	1	3	48	52	35	0	1
AANQLMNNVPQALQQ	DRB1*13:03	0	1	3	48	52	35	0	1
AANQLMNNVPQALQQ	DRB1*13:04	0	1	0	51	52	35	Cannot_be_calculated	1
AANQLMNNVPQALQQ	DRB1*14:04	0	1	3	48	52	35	0	1
AANQLMNNVPQALQQ	DRB1*15:01	0	1	3	48	52	35	0	1
AANQLMNNVPQALQQ	DRB1*15:02	0	1	1	50	52	35	0	1
AANQLMNNVPQALQQ	DRB1*15:03	0	1	8	43	52	35	0	1
AANQLMNNVPQALQQ	DRB3*01:01	0	1	14	37	52	35	0	1
AANQLMNNVPQALQQ	DRB3*02:02	0	1	26	25	52	35	0	1
AANQLMNNVPQALQQ	DRB3*02:07	0	1	0	51	52	35	Cannot_be_calculated	1
AANQLMNNVPQALQQ	DRB3*03:01	0	1	7	44	52	35	0	1
AANQLMNNVPQALQQ	DRB3*03:02	0	1	0	51	52	35	Cannot_be_calculated	1
AANQLMNNVPQALQQ	DRB4*01:01	0	1	15	36	52	35	0	1
AANQLMNNVPQALQQ	DRB4*01:03	1	0	13	38	52	35	3.71429	0.269231
AANQLMNNVPQALQQ	DRB5*01:01	0	1	9	42	52	35	0	1
AANQLMNNVPQALQQ	DRB5*01:02	0	1	1	50	52	35	0	1
AAVEEASDTAAANQL	DPA1*01:03	2	0	39	11	52	35	1.26829	1
AAVEEASDTAAANQL	DPA1*01:04	0	2	1	49	52	35	0	1
AAVEEASDTAAANQL	DPA1*01:05	0	2	0	50	52	35	Cannot_be_calculated	1
AAVEEASDTAAANQL	DPA1*01:12	0	2	1	49	52	35	0	1
AAVEEASDTAAANQL	DPA1*02:01	1	1	24	26	52	35	1.04	1
AAVEEASDTAAANQL	DPA1*02:02	0	2	13	37	52	35	0	1
AAVEEASDTAAANQL	DPA1*03:01	0	2	10	40	52	35	0	1
AAVEEASDTAAANQL	DPA1*03:02	0	2	0	50	52	35	Cannot_be_calculated	1
AAVEEASDTAAANQL	DPA1*04:01	0	2	1	49	52	35	0	1
AAVEEASDTAAANQL	DPB1*01:01	0	2	18	32	52	35	0	0.538462
AAVEEASDTAAANQL	DPB1*02:01	1	1	8	42	52	35	2.88889	0.319005
AAVEEASDTAAANQL	DPB1*03:01	0	2	2	48	52	35	0	1
AAVEEASDTAAANQL	DPB1*04:01	1	1	15	35	52	35	1.625	0.524887
AAVEEASDTAAANQL	DPB1*04:02	0	2	6	44	52	35	0	1
AAVEEASDTAAANQL	DPB1*05:01	0	2	1	49	52	35	0	1
AAVEEASDTAAANQL	DPB1*05:02	0	2	0	50	52	35	Cannot_be_calculated	1
AAVEEASDTAAANQL	DPB1*09:01	0	2	0	50	52	35	Cannot_be_calculated	1
AAVEEASDTAAANQL	DPB1*104:01	0	2	0	50	52	35	Cannot_be_calculated	1
AAVEEASDTAAANQL	DPB1*105:01	0	2	15	35	52	35	0	1
AAVEEASDTAAANQL	DPB1*106:01	0	2	2	48	52	35	0	1
AAVEEASDTAAANQL	DPB1*11:01	0	2	3	47	52	35	0	1
AAVEEASDTAAANQL	DPB1*13:01	0	2	5	45	52	35	0	1
AAVEEASDTAAANQL	DPB1*131:01	0	2	1	49	52	35	0	1
AAVEEASDTAAANQL	DPB1*14:01	0	2	1	49	52	35	0	1
AAVEEASDTAAANQL	DPB1*144:01	0	2	1	49	52	35	0	1
AAVEEASDTAAANQL	DPB1*15:01	0	2	1	49	52	35	0	1
AAVEEASDTAAANQL	DPB1*16:01	0	2	2	48	52	35	0	1
AAVEEASDTAAANQL	DPB1*17:01	1	1	6	44	52	35	3.71429	0.253394
AAVEEASDTAAANQL	DPB1*18:01	0	2	5	45	52	35	0	1
AAVEEASDTAAANQL	DPB1*21:02	0	2	0	50	52	35	Cannot_be_calculated	1
AAVEEASDTAAANQL	DPB1*27:02	0	2	0	50	52	35	Cannot_be_calculated	1
AAVEEASDTAAANQL	DPB1*34:01	1	1	2	48	52	35	8.66667	0.113122
AAVEEASDTAAANQL	DPB1*40:01	0	2	0	50	52	35	Cannot_be_calculated	1
AAVEEASDTAAANQL	DPB1*47:01	0	2	1	49	52	35	0	1
AAVEEASDTAAANQL	DPB1*85:01	0	2	0	50	52	35	Cannot_be_calculated	1
AAVEEASDTAAANQL	DQA1*01	0	2	0	50	52	35	Cannot_be_calculated	1
AAVEEASDTAAANQL	DQA1*01:01	0	2	4	46	52	35	0	1
AAVEEASDTAAANQL	DQA1*01:02	1	1	18	32	52	35	1.36842	1
AAVEEASDTAAANQL	DQA1*01:03	0	2	5	45	52	35	0	1
AAVEEASDTAAANQL	DQA1*01:04	0	2	1	49	52	35	0	1
AAVEEASDTAAANQL	DQA1*01:05	0	2	0	50	52	35	Cannot_be_calculated	1
AAVEEASDTAAANQL	DQA1*02:01	0	2	17	33	52	35	0	1
AAVEEASDTAAANQL	DQA1*03	0	2	0	50	52	35	Cannot_be_calculated	1
AAVEEASDTAAANQL	DQA1*03:01	0	2	2	48	52	35	0	1
AAVEEASDTAAANQL	DQA1*03:02	0	2	0	50	52	35	Cannot_be_calculated	1
AAVEEASDTAAANQL	DQA1*03:03	1	1	13	37	52	35	1.85714	0.469834
AAVEEASDTAAANQL	DQA1*04:01	0	2	6	44	52	35	0	1
AAVEEASDTAAANQL	DQA1*05:01	0	2	18	32	52	35	0	0.538462
AAVEEASDTAAANQL	DQA1*05:05	2	0	8	42	52	35	5.2	0.0339367
AAVEEASDTAAANQL	DQA1*05:09	0	2	1	49	52	35	0	1
AAVEEASDTAAANQL	DQA1*05:11	0	2	1	49	52	35	0	1
AAVEEASDTAAANQL	DQA1*06:01	0	2	1	49	52	35	0	1
AAVEEASDTAAANQL	DQB1*02:01	0	2	9	41	52	35	0	1
AAVEEASDTAAANQL	DQB1*02:02	0	2	11	39	52	35	0	1
AAVEEASDTAAANQL	DQB1*03:01	1	1	6	44	52	35	3.71429	0.253394
AAVEEASDTAAANQL	DQB1*03:02	0	2	14	36	52	35	0	1
AAVEEASDTAAANQL	DQB1*03:03	0	2	1	49	52	35	0	1
AAVEEASDTAAANQL	DQB1*03:08	0	2	0	50	52	35	Cannot_be_calculated	1
AAVEEASDTAAANQL	DQB1*03:19	1	1	2	48	52	35	8.66667	0.113122
AAVEEASDTAAANQL	DQB1*04:02	0	2	3	47	52	35	0	1
AAVEEASDTAAANQL	DQB1*05:01	0	2	7	43	52	35	0	1
AAVEEASDTAAANQL	DQB1*05:02	0	2	0	50	52	35	Cannot_be_calculated	1
AAVEEASDTAAANQL	DQB1*05:03	0	2	3	47	52	35	0	1
AAVEEASDTAAANQL	DQB1*05:08	0	2	1	49	52	35	0	1
AAVEEASDTAAANQL	DQB1*05:10	0	2	1	49	52	35	0	1
AAVEEASDTAAANQL	DQB1*06:01	0	2	1	49	52	35	0	1
AAVEEASDTAAANQL	DQB1*06:02	0	2	16	34	52	35	0	1
AAVEEASDTAAANQL	DQB1*06:03	0	2	3	47	52	35	0	1
AAVEEASDTAAANQL	DQB1*06:04	0	2	1	49	52	35	0	1
AAVEEASDTAAANQL	DQB1*06:09	1	1	4	46	52	35	5.2	0.184766
AAVEEASDTAAANQL	DRB1*01:01	0	2	4	46	52	35	0	1
AAVEEASDTAAANQL	DRB1*01:02	0	2	1	49	52	35	0	1
AAVEEASDTAAANQL	DRB1*03:01	0	2	10	40	52	35	0	1
AAVEEASDTAAANQL	DRB1*03:02	0	2	5	45	52	35	0	1
AAVEEASDTAAANQL	DRB1*04:01	0	2	12	38	52	35	0	1
AAVEEASDTAAANQL	DRB1*04:02	0	2	0	50	52	35	Cannot_be_calculated	1
AAVEEASDTAAANQL	DRB1*04:03	0	2	1	49	52	35	0	1
AAVEEASDTAAANQL	DRB1*04:04	1	1	4	46	52	35	5.2	0.184766
AAVEEASDTAAANQL	DRB1*04:05	0	2	5	45	52	35	0	1
AAVEEASDTAAANQL	DRB1*04:07	0	2	0	50	52	35	Cannot_be_calculated	1
AAVEEASDTAAANQL	DRB1*04:10	0	2	0	50	52	35	Cannot_be_calculated	1
AAVEEASDTAAANQL	DRB1*04:11	0	2	0	50	52	35	Cannot_be_calculated	1
AAVEEASDTAAANQL	DRB1*07:01	0	2	10	40	52	35	0	1
AAVEEASDTAAANQL	DRB1*08:02	0	2	0	50	52	35	Cannot_be_calculated	1
AAVEEASDTAAANQL	DRB1*08:03	0	2	1	49	52	35	0	1
AAVEEASDTAAANQL	DRB1*08:04	0	2	1	49	52	35	0	1
AAVEEASDTAAANQL	DRB1*08:06	0	2	0	50	52	35	Cannot_be_calculated	1
AAVEEASDTAAANQL	DRB1*09:01	0	2	0	50	52	35	Cannot_be_calculated	1
AAVEEASDTAAANQL	DRB1*10:01	0	2	1	49	52	35	0	1
AAVEEASDTAAANQL	DRB1*11:01	0	2	7	43	52	35	0	1
AAVEEASDTAAANQL	DRB1*11:02	1	1	0	50	52	35	26	0.0384615
AAVEEASDTAAANQL	DRB1*11:14	0	2	2	48	52	35	0	1
AAVEEASDTAAANQL	DRB1*12:01	0	2	6	44	52	35	0	1
AAVEEASDTAAANQL	DRB1*12:02	0	2	1	49	52	35	0	1
AAVEEASDTAAANQL	DRB1*13:01	0	2	7	43	52	35	0	1
AAVEEASDTAAANQL	DRB1*13:02	1	1	2	48	52	35	8.66667	0.113122
AAVEEASDTAAANQL	DRB1*13:03	1	1	2	48	52	35	8.66667	0.113122
AAVEEASDTAAANQL	DRB1*13:04	0	2	0	50	52	35	Cannot_be_calculated	1
AAVEEASDTAAANQL	DRB1*14:04	0	2	3	47	52	35	0	1
AAVEEASDTAAANQL	DRB1*15:01	0	2	3	47	52	35	0	1
AAVEEASDTAAANQL	DRB1*15:02	0	2	1	49	52	35	0	1
AAVEEASDTAAANQL	DRB1*15:03	0	2	8	42	52	35	0	1
AAVEEASDTAAANQL	DRB3*01:01	0	2	14	36	52	35	0	1
AAVEEASDTAAANQL	DRB3*02:02	1	1	25	25	52	35	1	1
AAVEEASDTAAANQL	DRB3*02:07	0	2	0	50	52	35	Cannot_be_calculated	1
AAVEEASDTAAANQL	DRB3*03:01	2	0	5	45	52	35	7.42857	0.0158371
AAVEEASDTAAANQL	DRB3*03:02	0	2	0	50	52	35	Cannot_be_calculated	1
AAVEEASDTAAANQL	DRB4*01:01	1	1	14	36	52	35	1.73333	0.497738
AAVEEASDTAAANQL	DRB4*01:03	0	2	14	36	52	35	0	1
AAVEEASDTAAANQL	DRB5*01:01	0	2	9	41	52	35	0	1
AAVEEASDTAAANQL	DRB5*01:02	0	2	1	49	52	35	0	1
AAVLRFQEAANKQKQ	DPA1*01:03	3	0	38	12	53	34	1.29268	1
AAVLRFQEAANKQKQ	DPA1*01:04	0	3	2	48	53	34	0	1
AAVLRFQEAANKQKQ	DPA1*01:05	0	3	0	50	53	34	Cannot_be_calculated	1
AAVLRFQEAANKQKQ	DPA1*01:12	0	3	1	49	53	34	0	1
AAVLRFQEAANKQKQ	DPA1*02:01	1	2	24	26	53	34	0.706667	1
AAVLRFQEAANKQKQ	DPA1*02:02	0	3	14	36	53	34	0	0.557159
AAVLRFQEAANKQKQ	DPA1*03:01	1	2	8	42	53	34	1.96296	0.434645
AAVLRFQEAANKQKQ	DPA1*03:02	0	3	0	50	53	34	Cannot_be_calculated	1
AAVLRFQEAANKQKQ	DPA1*04:01	0	3	2	48	53	34	0	1
AAVLRFQEAANKQKQ	DPB1*01:01	1	2	17	33	53	34	0.981481	1
AAVLRFQEAANKQKQ	DPB1*02:01	1	2	9	41	53	34	1.76667	0.473192
AAVLRFQEAANKQKQ	DPB1*03:01	1	2	1	49	53	34	8.83333	0.11103
AAVLRFQEAANKQKQ	DPB1*04:01	0	3	15	35	53	34	0	0.549859
AAVLRFQEAANKQKQ	DPB1*04:02	0	3	5	45	53	34	0	1
AAVLRFQEAANKQKQ	DPB1*05:01	0	3	1	49	53	34	0	1
AAVLRFQEAANKQKQ	DPB1*05:02	0	3	0	50	53	34	Cannot_be_calculated	1
AAVLRFQEAANKQKQ	DPB1*09:01	0	3	1	49	53	34	0	1
AAVLRFQEAANKQKQ	DPB1*104:01	0	3	0	50	53	34	Cannot_be_calculated	1
AAVLRFQEAANKQKQ	DPB1*105:01	1	2	16	34	53	34	1.03922	1
AAVLRFQEAANKQKQ	DPB1*106:01	0	3	2	48	53	34	0	1
AAVLRFQEAANKQKQ	DPB1*11:01	0	3	3	47	53	34	0	1
AAVLRFQEAANKQKQ	DPB1*13:01	0	3	5	45	53	34	0	1
AAVLRFQEAANKQKQ	DPB1*131:01	0	3	1	49	53	34	0	1
AAVLRFQEAANKQKQ	DPB1*14:01	0	3	1	49	53	34	0	1
AAVLRFQEAANKQKQ	DPB1*144:01	0	3	1	49	53	34	0	1
AAVLRFQEAANKQKQ	DPB1*15:01	0	3	2	48	53	34	0	1
AAVLRFQEAANKQKQ	DPB1*16:01	1	2	1	49	53	34	8.83333	0.11103
AAVLRFQEAANKQKQ	DPB1*17:01	0	3	7	43	53	34	0	1
AAVLRFQEAANKQKQ	DPB1*18:01	1	2	4	46	53	34	3.53333	0.261675
AAVLRFQEAANKQKQ	DPB1*21:02	0	3	0	50	53	34	Cannot_be_calculated	1
AAVLRFQEAANKQKQ	DPB1*27:02	0	3	0	50	53	34	Cannot_be_calculated	1
AAVLRFQEAANKQKQ	DPB1*34:01	0	3	2	48	53	34	0	1
AAVLRFQEAANKQKQ	DPB1*40:01	0	3	0	50	53	34	Cannot_be_calculated	1
AAVLRFQEAANKQKQ	DPB1*47:01	0	3	1	49	53	34	0	1
AAVLRFQEAANKQKQ	DPB1*85:01	0	3	0	50	53	34	Cannot_be_calculated	1
AAVLRFQEAANKQKQ	DQA1*01	0	3	0	50	53	34	Cannot_be_calculated	1
AAVLRFQEAANKQKQ	DQA1*01:01	1	2	3	47	53	34	4.41667	0.213523
AAVLRFQEAANKQKQ	DQA1*01:02	3	0	16	34	53	34	2.78947	0.0413643
AAVLRFQEAANKQKQ	DQA1*01:03	0	3	5	45	53	34	0	1
AAVLRFQEAANKQKQ	DQA1*01:04	0	3	1	49	53	34	0	1
AAVLRFQEAANKQKQ	DQA1*01:05	0	3	0	50	53	34	Cannot_be_calculated	1
AAVLRFQEAANKQKQ	DQA1*02:01	1	2	15	35	53	34	1.10417	1
AAVLRFQEAANKQKQ	DQA1*03	0	3	0	50	53	34	Cannot_be_calculated	1
AAVLRFQEAANKQKQ	DQA1*03:01	0	3	2	48	53	34	0	1
AAVLRFQEAANKQKQ	DQA1*03:02	0	3	0	50	53	34	Cannot_be_calculated	1
AAVLRFQEAANKQKQ	DQA1*03:03	0	3	16	34	53	34	0	0.545121
AAVLRFQEAANKQKQ	DQA1*04:01	0	3	6	44	53	34	0	1
AAVLRFQEAANKQKQ	DQA1*05:01	0	3	19	31	53	34	0	0.544993
AAVLRFQEAANKQKQ	DQA1*05:05	1	2	9	41	53	34	1.76667	0.473192
AAVLRFQEAANKQKQ	DQA1*05:09	0	3	1	49	53	34	0	1
AAVLRFQEAANKQKQ	DQA1*05:11	0	3	1	49	53	34	0	1
AAVLRFQEAANKQKQ	DQA1*06:01	0	3	1	49	53	34	0	1
AAVLRFQEAANKQKQ	DQB1*02:01	0	3	11	39	53	34	0	1
AAVLRFQEAANKQKQ	DQB1*02:02	1	2	10	40	53	34	1.60606	0.509946
AAVLRFQEAANKQKQ	DQB1*03:01	0	3	8	42	53	34	0	1
AAVLRFQEAANKQKQ	DQB1*03:02	0	3	15	35	53	34	0	0.549859
AAVLRFQEAANKQKQ	DQB1*03:03	0	3	1	49	53	34	0	1
AAVLRFQEAANKQKQ	DQB1*03:08	0	3	0	50	53	34	Cannot_be_calculated	1
AAVLRFQEAANKQKQ	DQB1*03:19	0	3	3	47	53	34	0	1
AAVLRFQEAANKQKQ	DQB1*04:02	0	3	3	47	53	34	0	1
AAVLRFQEAANKQKQ	DQB1*05:01	1	2	6	44	53	34	2.52381	0.352002
AAVLRFQEAANKQKQ	DQB1*05:02	0	3	0	50	53	34	Cannot_be_calculated	1
AAVLRFQEAANKQKQ	DQB1*05:03	0	3	3	47	53	34	0	1
AAVLRFQEAANKQKQ	DQB1*05:08	0	3	1	49	53	34	0	1
AAVLRFQEAANKQKQ	DQB1*05:10	1	2	0	50	53	34	17.6667	0.0566038
AAVLRFQEAANKQKQ	DQB1*06:01	0	3	2	48	53	34	0	1
AAVLRFQEAANKQKQ	DQB1*06:02	2	1	12	38	53	34	2.52381	0.167037
AAVLRFQEAANKQKQ	DQB1*06:03	0	3	3	47	53	34	0	1
AAVLRFQEAANKQKQ	DQB1*06:04	0	3	1	49	53	34	0	1
AAVLRFQEAANKQKQ	DQB1*06:09	0	3	5	45	53	34	0	1
AAVLRFQEAANKQKQ	DRB1*01:01	0	3	5	45	53	34	0	1
AAVLRFQEAANKQKQ	DRB1*01:02	0	3	1	49	53	34	0	1
AAVLRFQEAANKQKQ	DRB1*03:01	0	3	12	38	53	34	0	1
AAVLRFQEAANKQKQ	DRB1*03:02	0	3	5	45	53	34	0	1
AAVLRFQEAANKQKQ	DRB1*04:01	0	3	14	36	53	34	0	0.557159
AAVLRFQEAANKQKQ	DRB1*04:02	0	3	0	50	53	34	Cannot_be_calculated	1
AAVLRFQEAANKQKQ	DRB1*04:03	0	3	1	49	53	34	0	1
AAVLRFQEAANKQKQ	DRB1*04:04	0	3	4	46	53	34	0	1
AAVLRFQEAANKQKQ	DRB1*04:05	0	3	5	45	53	34	0	1
AAVLRFQEAANKQKQ	DRB1*04:07	0	3	0	50	53	34	Cannot_be_calculated	1
AAVLRFQEAANKQKQ	DRB1*04:10	0	3	0	50	53	34	Cannot_be_calculated	1
AAVLRFQEAANKQKQ	DRB1*04:11	0	3	0	50	53	34	Cannot_be_calculated	1
AAVLRFQEAANKQKQ	DRB1*07:01	1	2	9	41	53	34	1.76667	0.473192
AAVLRFQEAANKQKQ	DRB1*08:02	0	3	0	50	53	34	Cannot_be_calculated	1
AAVLRFQEAANKQKQ	DRB1*08:03	0	3	1	49	53	34	0	1
AAVLRFQEAANKQKQ	DRB1*08:04	0	3	1	49	53	34	0	1
AAVLRFQEAANKQKQ	DRB1*08:06	0	3	0	50	53	34	Cannot_be_calculated	1
AAVLRFQEAANKQKQ	DRB1*09:01	0	3	0	50	53	34	Cannot_be_calculated	1
AAVLRFQEAANKQKQ	DRB1*10:01	0	3	1	49	53	34	0	1
AAVLRFQEAANKQKQ	DRB1*11:01	1	2	6	44	53	34	2.52381	0.352002
AAVLRFQEAANKQKQ	DRB1*11:02	0	3	2	48	53	34	0	1
AAVLRFQEAANKQKQ	DRB1*11:14	0	3	1	49	53	34	0	1
AAVLRFQEAANKQKQ	DRB1*12:01	0	3	5	45	53	34	0	1
AAVLRFQEAANKQKQ	DRB1*12:02	0	3	2	48	53	34	0	1
AAVLRFQEAANKQKQ	DRB1*13:01	0	3	7	43	53	34	0	1
AAVLRFQEAANKQKQ	DRB1*13:02	0	3	3	47	53	34	0	1
AAVLRFQEAANKQKQ	DRB1*13:03	0	3	3	47	53	34	0	1
AAVLRFQEAANKQKQ	DRB1*13:04	0	3	0	50	53	34	Cannot_be_calculated	1
AAVLRFQEAANKQKQ	DRB1*14:04	1	2	2	48	53	34	5.88889	0.163323
AAVLRFQEAANKQKQ	DRB1*15:01	0	3	4	46	53	34	0	1
AAVLRFQEAANKQKQ	DRB1*15:02	0	3	1	49	53	34	0	1
AAVLRFQEAANKQKQ	DRB1*15:03	3	0	2	48	53	34	10.6	0.000426876
AAVLRFQEAANKQKQ	DRB3*01:01	0	3	14	36	53	34	0	0.557159
AAVLRFQEAANKQKQ	DRB3*02:02	2	1	25	25	53	34	1.30864	1
AAVLRFQEAANKQKQ	DRB3*02:07	0	3	0	50	53	34	Cannot_be_calculated	1
AAVLRFQEAANKQKQ	DRB3*03:01	0	3	8	42	53	34	0	1
AAVLRFQEAANKQKQ	DRB3*03:02	0	3	0	50	53	34	Cannot_be_calculated	1
AAVLRFQEAANKQKQ	DRB4*01:01	0	3	16	34	53	34	0	0.545121
AAVLRFQEAANKQKQ	DRB4*01:03	1	2	13	37	53	34	1.2619	1
AAVLRFQEAANKQKQ	DRB5*01:01	3	0	4	46	53	34	7.57143	0.00149407
AAVLRFQEAANKQKQ	DRB5*01:02	0	3	1	49	53	34	0	1
AAVVRFQEAANKQKQ	DPA1*01:03	10	5	51	15	81	6	0.885246	0.507416
AAVVRFQEAANKQKQ	DPA1*01:04	0	15	1	65	81	6	0	1
AAVVRFQEAANKQKQ	DPA1*01:05	1	14	0	66	81	6	5.4	0.185185
AAVVRFQEAANKQKQ	DPA1*01:12	0	15	1	65	81	6	0	1
AAVVRFQEAANKQKQ	DPA1*02:01	4	11	30	36	81	6	0.635294	0.250126
AAVVRFQEAANKQKQ	DPA1*02:02	5	10	15	51	81	6	1.35	0.507416
AAVVRFQEAANKQKQ	DPA1*03:01	2	13	9	57	81	6	0.981818	1
AAVVRFQEAANKQKQ	DPA1*03:02	0	15	1	65	81	6	0	1
AAVVRFQEAANKQKQ	DPA1*04:01	1	14	1	65	81	6	2.7	0.337963
AAVVRFQEAANKQKQ	DPB1*01:01	4	11	20	46	81	6	0.9	1
AAVVRFQEAANKQKQ	DPB1*02:01	3	12	14	52	81	6	0.952941	1
AAVVRFQEAANKQKQ	DPB1*03:01	2	13	4	62	81	6	1.8	0.306981
AAVVRFQEAANKQKQ	DPB1*04:01	3	12	21	45	81	6	0.675	0.533886
AAVVRFQEAANKQKQ	DPB1*04:02	2	13	12	54	81	6	0.771429	1
AAVVRFQEAANKQKQ	DPB1*05:01	0	15	2	64	81	6	0	1
AAVVRFQEAANKQKQ	DPB1*05:02	0	15	1	65	81	6	0	1
AAVVRFQEAANKQKQ	DPB1*09:01	0	15	1	65	81	6	0	1
AAVVRFQEAANKQKQ	DPB1*104:01	1	14	0	66	81	6	5.4	0.185185
AAVVRFQEAANKQKQ	DPB1*105:01	4	11	14	52	81	6	1.2	0.732634
AAVVRFQEAANKQKQ	DPB1*106:01	0	15	2	64	81	6	0	1
AAVVRFQEAANKQKQ	DPB1*11:01	0	15	3	63	81	6	0	1
AAVVRFQEAANKQKQ	DPB1*13:01	2	13	6	60	81	6	1.35	0.636807
AAVVRFQEAANKQKQ	DPB1*131:01	0	15	1	65	81	6	0	1
AAVVRFQEAANKQKQ	DPB1*14:01	0	15	3	63	81	6	0	1
AAVVRFQEAANKQKQ	DPB1*144:01	0	15	1	65	81	6	0	1
AAVVRFQEAANKQKQ	DPB1*15:01	0	15	1	65	81	6	0	1
AAVVRFQEAANKQKQ	DPB1*16:01	1	14	1	65	81	6	2.7	0.337963
AAVVRFQEAANKQKQ	DPB1*17:01	1	14	8	58	81	6	0.6	1
AAVVRFQEAANKQKQ	DPB1*18:01	1	14	6	60	81	6	0.771429	1
AAVVRFQEAANKQKQ	DPB1*21:02	0	15	1	65	81	6	0	1
AAVVRFQEAANKQKQ	DPB1*27:02	1	14	0	66	81	6	5.4	0.185185
AAVVRFQEAANKQKQ	DPB1*34:01	1	14	2	64	81	6	1.8	0.463666
AAVVRFQEAANKQKQ	DPB1*40:01	1	14	0	66	81	6	5.4	0.185185
AAVVRFQEAANKQKQ	DPB1*47:01	0	15	1	65	81	6	0	1
AAVVRFQEAANKQKQ	DPB1*85:01	0	15	1	65	81	6	0	1
AAVVRFQEAANKQKQ	DQA1*01	0	15	1	65	81	6	0	1
AAVVRFQEAANKQKQ	DQA1*01:01	2	13	8	58	81	6	1.08	1
AAVVRFQEAANKQKQ	DQA1*01:02	12	3	19	47	81	6	2.09032	0.000648698
AAVVRFQEAANKQKQ	DQA1*01:03	1	14	7	59	81	6	0.675	1
AAVVRFQEAANKQKQ	DQA1*01:04	0	15	1	65	81	6	0	1
AAVVRFQEAANKQKQ	DQA1*01:05	0	15	2	64	81	6	0	1
AAVVRFQEAANKQKQ	DQA1*02:01	2	13	15	51	81	6	0.635294	0.725778
AAVVRFQEAANKQKQ	DQA1*03	0	15	1	65	81	6	0	1
AAVVRFQEAANKQKQ	DQA1*03:01	2	13	6	60	81	6	1.35	0.636807
AAVVRFQEAANKQKQ	DQA1*03:02	0	15	1	65	81	6	0	1
AAVVRFQEAANKQKQ	DQA1*03:03	2	13	18	48	81	6	0.54	0.335743
AAVVRFQEAANKQKQ	DQA1*04:01	0	15	11	55	81	6	0	0.202872
AAVVRFQEAANKQKQ	DQA1*05:01	2	13	19	47	81	6	0.514286	0.331239
AAVVRFQEAANKQKQ	DQA1*05:05	4	11	12	54	81	6	1.35	0.481079
AAVVRFQEAANKQKQ	DQA1*05:09	1	14	0	66	81	6	5.4	0.185185
AAVVRFQEAANKQKQ	DQA1*05:11	0	15	1	65	81	6	0	1
AAVVRFQEAANKQKQ	DQA1*06:01	0	15	1	65	81	6	0	1
AAVVRFQEAANKQKQ	DQB1*02:01	1	14	11	55	81	6	0.45	0.448642
AAVVRFQEAANKQKQ	DQB1*02:02	1	14	12	54	81	6	0.415385	0.443835
AAVVRFQEAANKQKQ	DQB1*03:01	2	13	11	55	81	6	0.830769	1
AAVVRFQEAANKQKQ	DQB1*03:02	1	14	20	46	81	6	0.257143	0.0995071
AAVVRFQEAANKQKQ	DQB1*03:03	1	14	2	64	81	6	1.8	0.463666
AAVVRFQEAANKQKQ	DQB1*03:08	1	14	0	66	81	6	5.4	0.185185
AAVVRFQEAANKQKQ	DQB1*03:19	0	15	8	58	81	6	0	0.340199
AAVVRFQEAANKQKQ	DQB1*04:02	1	14	6	60	81	6	0.771429	1
AAVVRFQEAANKQKQ	DQB1*05:01	2	13	14	52	81	6	0.675	0.723039
AAVVRFQEAANKQKQ	DQB1*05:02	1	14	2	64	81	6	1.8	0.463666
AAVVRFQEAANKQKQ	DQB1*05:03	0	15	3	63	81	6	0	1
AAVVRFQEAANKQKQ	DQB1*05:08	0	15	1	65	81	6	0	1
AAVVRFQEAANKQKQ	DQB1*05:10	1	14	0	66	81	6	5.4	0.185185
AAVVRFQEAANKQKQ	DQB1*06:01	1	14	1	65	81	6	2.7	0.337963
AAVVRFQEAANKQKQ	DQB1*06:02	11	4	14	52	81	6	2.376	0.000219741
AAVVRFQEAANKQKQ	DQB1*06:03	1	14	4	62	81	6	1.08	1
AAVVRFQEAANKQKQ	DQB1*06:04	0	15	2	64	81	6	0	1
AAVVRFQEAANKQKQ	DQB1*06:09	0	15	4	62	81	6	0	1
AAVVRFQEAANKQKQ	DRB1*01:01	0	15	10	56	81	6	0	0.194718
AAVVRFQEAANKQKQ	DRB1*01:02	0	15	2	64	81	6	0	1
AAVVRFQEAANKQKQ	DRB1*03:01	1	14	12	54	81	6	0.415385	0.443835
AAVVRFQEAANKQKQ	DRB1*03:02	0	15	5	61	81	6	0	0.578059
AAVVRFQEAANKQKQ	DRB1*04:01	1	14	13	53	81	6	0.385714	0.448464
AAVVRFQEAANKQKQ	DRB1*04:02	0	15	1	65	81	6	0	1
AAVVRFQEAANKQKQ	DRB1*04:03	0	15	2	64	81	6	0	1
AAVVRFQEAANKQKQ	DRB1*04:04	1	14	7	59	81	6	0.675	1
AAVVRFQEAANKQKQ	DRB1*04:05	0	15	5	61	81	6	0	0.578059
AAVVRFQEAANKQKQ	DRB1*04:07	0	15	2	64	81	6	0	1
AAVVRFQEAANKQKQ	DRB1*04:10	1	14	0	66	81	6	5.4	0.185185
AAVVRFQEAANKQKQ	DRB1*04:11	1	14	1	65	81	6	2.7	0.337963
AAVVRFQEAANKQKQ	DRB1*07:01	1	14	9	57	81	6	0.54	0.678941
AAVVRFQEAANKQKQ	DRB1*08:02	0	15	3	63	81	6	0	1
AAVVRFQEAANKQKQ	DRB1*08:03	0	15	1	65	81	6	0	1
AAVVRFQEAANKQKQ	DRB1*08:04	0	15	3	63	81	6	0	1
AAVVRFQEAANKQKQ	DRB1*08:06	1	14	0	66	81	6	5.4	0.185185
AAVVRFQEAANKQKQ	DRB1*09:01	0	15	3	63	81	6	0	1
AAVVRFQEAANKQKQ	DRB1*10:01	0	15	1	65	81	6	0	1
AAVVRFQEAANKQKQ	DRB1*11:01	2	13	9	57	81	6	0.981818	1
AAVVRFQEAANKQKQ	DRB1*11:02	1	14	3	63	81	6	1.35	0.566807
AAVVRFQEAANKQKQ	DRB1*11:14	1	14	1	65	81	6	2.7	0.337963
AAVVRFQEAANKQKQ	DRB1*12:01	2	13	6	60	81	6	1.35	0.636807
AAVVRFQEAANKQKQ	DRB1*12:02	1	14	1	65	81	6	2.7	0.337963
AAVVRFQEAANKQKQ	DRB1*13:01	1	14	8	58	81	6	0.6	1
AAVVRFQEAANKQKQ	DRB1*13:02	0	15	4	62	81	6	0	1
AAVVRFQEAANKQKQ	DRB1*13:03	0	15	3	63	81	6	0	1
AAVVRFQEAANKQKQ	DRB1*13:04	0	15	1	65	81	6	0	1
AAVVRFQEAANKQKQ	DRB1*14:04	1	14	2	64	81	6	1.8	0.463666
AAVVRFQEAANKQKQ	DRB1*15:01	5	10	5	61	81	6	2.7	0.0163722
AAVVRFQEAANKQKQ	DRB1*15:02	2	13	1	65	81	6	3.6	0.0865565
AAVVRFQEAANKQKQ	DRB1*15:03	6	9	3	63	81	6	3.6	0.000932437
AAVVRFQEAANKQKQ	DRB3*01:01	4	11	15	51	81	6	1.13684	0.742979
AAVVRFQEAANKQKQ	DRB3*02:02	4	11	30	36	81	6	0.635294	0.250126
AAVVRFQEAANKQKQ	DRB3*02:07	0	15	1	65	81	6	0	1
AAVVRFQEAANKQKQ	DRB3*03:01	1	14	8	58	81	6	0.6	1
AAVVRFQEAANKQKQ	DRB3*03:02	0	15	1	65	81	6	0	1
AAVVRFQEAANKQKQ	DRB4*01:01	1	14	17	49	81	6	0.3	0.170132
AAVVRFQEAANKQKQ	DRB4*01:03	4	11	21	45	81	6	0.864	0.767707
AAVVRFQEAANKQKQ	DRB5*01:01	12	3	6	60	81	6	3.6	9.26e-08
AAVVRFQEAANKQKQ	DRB5*01:02	1	14	1	65	81	6	2.7	0.337963
ADEEQQQALSSQMGF	DPA1*01:03	4	0	38	13	55	32	1.30952	0.562417
ADEEQQQALSSQMGF	DPA1*01:04	0	4	2	49	55	32	0	1
ADEEQQQALSSQMGF	DPA1*01:05	0	4	0	51	55	32	Cannot_be_calculated	1
ADEEQQQALSSQMGF	DPA1*01:12	0	4	1	50	55	32	0	1
ADEEQQQALSSQMGF	DPA1*02:01	4	0	24	27	55	32	1.96429	0.111492
ADEEQQQALSSQMGF	DPA1*02:02	0	4	15	36	55	32	0	0.565466
ADEEQQQALSSQMGF	DPA1*03:01	0	4	11	40	55	32	0	0.572843
ADEEQQQALSSQMGF	DPA1*03:02	0	4	0	51	55	32	Cannot_be_calculated	1
ADEEQQQALSSQMGF	DPA1*04:01	0	4	1	50	55	32	0	1
ADEEQQQALSSQMGF	DPB1*01:01	1	3	16	35	55	32	0.808824	1
ADEEQQQALSSQMGF	DPB1*02:01	0	4	11	40	55	32	0	0.572843
ADEEQQQALSSQMGF	DPB1*03:01	0	4	2	49	55	32	0	1
ADEEQQQALSSQMGF	DPB1*04:01	3	1	11	40	55	32	2.94643	0.0466933
ADEEQQQALSSQMGF	DPB1*04:02	1	3	5	46	55	32	2.29167	0.378763
ADEEQQQALSSQMGF	DPB1*05:01	0	4	1	50	55	32	0	1
ADEEQQQALSSQMGF	DPB1*05:02	0	4	0	51	55	32	Cannot_be_calculated	1
ADEEQQQALSSQMGF	DPB1*09:01	0	4	2	49	55	32	0	1
ADEEQQQALSSQMGF	DPB1*104:01	0	4	0	51	55	32	Cannot_be_calculated	1
ADEEQQQALSSQMGF	DPB1*105:01	0	4	18	33	55	32	0	0.291147
ADEEQQQALSSQMGF	DPB1*106:01	1	3	1	50	55	32	6.875	0.141414
ADEEQQQALSSQMGF	DPB1*11:01	0	4	3	48	55	32	0	1
ADEEQQQALSSQMGF	DPB1*13:01	0	4	6	45	55	32	0	1
ADEEQQQALSSQMGF	DPB1*131:01	0	4	1	50	55	32	0	1
ADEEQQQALSSQMGF	DPB1*14:01	0	4	1	50	55	32	0	1
ADEEQQQALSSQMGF	DPB1*144:01	0	4	1	50	55	32	0	1
ADEEQQQALSSQMGF	DPB1*15:01	0	4	2	49	55	32	0	1
ADEEQQQALSSQMGF	DPB1*16:01	0	4	3	48	55	32	0	1
ADEEQQQALSSQMGF	DPB1*17:01	2	2	5	46	55	32	3.92857	0.0744836
ADEEQQQALSSQMGF	DPB1*18:01	0	4	5	46	55	32	0	1
ADEEQQQALSSQMGF	DPB1*21:02	0	4	0	51	55	32	Cannot_be_calculated	1
ADEEQQQALSSQMGF	DPB1*27:02	0	4	0	51	55	32	Cannot_be_calculated	1
ADEEQQQALSSQMGF	DPB1*34:01	0	4	3	48	55	32	0	1
ADEEQQQALSSQMGF	DPB1*40:01	0	4	0	51	55	32	Cannot_be_calculated	1
ADEEQQQALSSQMGF	DPB1*47:01	0	4	1	50	55	32	0	1
ADEEQQQALSSQMGF	DPB1*85:01	0	4	0	51	55	32	Cannot_be_calculated	1
ADEEQQQALSSQMGF	DQA1*01	0	4	0	51	55	32	Cannot_be_calculated	1
ADEEQQQALSSQMGF	DQA1*01:01	0	4	5	46	55	32	0	1
ADEEQQQALSSQMGF	DQA1*01:02	0	4	21	30	55	32	0	0.286115
ADEEQQQALSSQMGF	DQA1*01:03	0	4	6	45	55	32	0	1
ADEEQQQALSSQMGF	DQA1*01:04	0	4	1	50	55	32	0	1
ADEEQQQALSSQMGF	DQA1*01:05	0	4	0	51	55	32	Cannot_be_calculated	1
ADEEQQQALSSQMGF	DQA1*02:01	2	2	14	37	55	32	1.71875	0.57126
ADEEQQQALSSQMGF	DQA1*03	0	4	0	51	55	32	Cannot_be_calculated	1
ADEEQQQALSSQMGF	DQA1*03:01	1	3	1	50	55	32	6.875	0.141414
ADEEQQQALSSQMGF	DQA1*03:02	0	4	0	51	55	32	Cannot_be_calculated	1
ADEEQQQALSSQMGF	DQA1*03:03	1	3	13	38	55	32	0.982143	1
ADEEQQQALSSQMGF	DQA1*04:01	0	4	7	44	55	32	0	1
ADEEQQQALSSQMGF	DQA1*05:01	3	1	16	35	55	32	2.17105	0.113647
ADEEQQQALSSQMGF	DQA1*05:05	1	3	10	41	55	32	1.25	1
ADEEQQQALSSQMGF	DQA1*05:09	0	4	1	50	55	32	0	1
ADEEQQQALSSQMGF	DQA1*05:11	0	4	1	50	55	32	0	1
ADEEQQQALSSQMGF	DQA1*06:01	0	4	1	50	55	32	0	1
ADEEQQQALSSQMGF	DQB1*02:01	1	3	9	42	55	32	1.375	0.563135
ADEEQQQALSSQMGF	DQB1*02:02	0	4	10	41	55	32	0	1
ADEEQQQALSSQMGF	DQB1*03:01	1	3	7	44	55	32	1.71875	0.47702
ADEEQQQALSSQMGF	DQB1*03:02	1	3	13	38	55	32	0.982143	1
ADEEQQQALSSQMGF	DQB1*03:03	0	4	0	51	55	32	Cannot_be_calculated	1
ADEEQQQALSSQMGF	DQB1*03:08	0	4	0	51	55	32	Cannot_be_calculated	1
ADEEQQQALSSQMGF	DQB1*03:19	0	4	2	49	55	32	0	1
ADEEQQQALSSQMGF	DQB1*04:02	0	4	4	47	55	32	0	1
ADEEQQQALSSQMGF	DQB1*05:01	0	4	8	43	55	32	0	1
ADEEQQQALSSQMGF	DQB1*05:02	0	4	0	51	55	32	Cannot_be_calculated	1
ADEEQQQALSSQMGF	DQB1*05:03	0	4	3	48	55	32	0	1
ADEEQQQALSSQMGF	DQB1*05:08	0	4	1	50	55	32	0	1
ADEEQQQALSSQMGF	DQB1*05:10	0	4	1	50	55	32	0	1
ADEEQQQALSSQMGF	DQB1*06:01	0	4	3	48	55	32	0	1
ADEEQQQALSSQMGF	DQB1*06:02	2	2	15	36	55	32	1.61765	0.579505
ADEEQQQALSSQMGF	DQB1*06:03	0	4	3	48	55	32	0	1
ADEEQQQALSSQMGF	DQB1*06:04	0	4	1	50	55	32	0	1
ADEEQQQALSSQMGF	DQB1*06:09	0	4	5	46	55	32	0	1
ADEEQQQALSSQMGF	DRB1*01:01	0	4	5	46	55	32	0	1
ADEEQQQALSSQMGF	DRB1*01:02	0	4	1	50	55	32	0	1
ADEEQQQALSSQMGF	DRB1*03:01	1	3	11	40	55	32	1.14583	1
ADEEQQQALSSQMGF	DRB1*03:02	0	4	6	45	55	32	0	1
ADEEQQQALSSQMGF	DRB1*04:01	0	4	13	38	55	32	0	0.562417
ADEEQQQALSSQMGF	DRB1*04:02	0	4	0	51	55	32	Cannot_be_calculated	1
ADEEQQQALSSQMGF	DRB1*04:03	1	3	0	51	55	32	13.75	0.0727273
ADEEQQQALSSQMGF	DRB1*04:04	3	1	2	49	55	32	8.25	0.0014807
ADEEQQQALSSQMGF	DRB1*04:05	0	4	5	46	55	32	0	1
ADEEQQQALSSQMGF	DRB1*04:07	0	4	0	51	55	32	Cannot_be_calculated	1
ADEEQQQALSSQMGF	DRB1*04:10	0	4	0	51	55	32	Cannot_be_calculated	1
ADEEQQQALSSQMGF	DRB1*04:11	0	4	0	51	55	32	Cannot_be_calculated	1
ADEEQQQALSSQMGF	DRB1*07:01	0	4	9	42	55	32	0	1
ADEEQQQALSSQMGF	DRB1*08:02	0	4	0	51	55	32	Cannot_be_calculated	1
ADEEQQQALSSQMGF	DRB1*08:03	0	4	1	50	55	32	0	1
ADEEQQQALSSQMGF	DRB1*08:04	0	4	1	50	55	32	0	1
ADEEQQQALSSQMGF	DRB1*08:06	0	4	0	51	55	32	Cannot_be_calculated	1
ADEEQQQALSSQMGF	DRB1*09:01	0	4	0	51	55	32	Cannot_be_calculated	1
ADEEQQQALSSQMGF	DRB1*10:01	0	4	1	50	55	32	0	1
ADEEQQQALSSQMGF	DRB1*11:01	0	4	5	46	55	32	0	1
ADEEQQQALSSQMGF	DRB1*11:02	0	4	2	49	55	32	0	1
ADEEQQQALSSQMGF	DRB1*11:14	0	4	2	49	55	32	0	1
ADEEQQQALSSQMGF	DRB1*12:01	0	4	6	45	55	32	0	1
ADEEQQQALSSQMGF	DRB1*12:02	0	4	2	49	55	32	0	1
ADEEQQQALSSQMGF	DRB1*13:01	1	3	5	46	55	32	2.29167	0.378763
ADEEQQQALSSQMGF	DRB1*13:02	0	4	3	48	55	32	0	1
ADEEQQQALSSQMGF	DRB1*13:03	1	3	2	49	55	32	4.58333	0.206213
ADEEQQQALSSQMGF	DRB1*13:04	0	4	0	51	55	32	Cannot_be_calculated	1
ADEEQQQALSSQMGF	DRB1*14:04	0	4	3	48	55	32	0	1
ADEEQQQALSSQMGF	DRB1*15:01	0	4	5	46	55	32	0	1
ADEEQQQALSSQMGF	DRB1*15:02	0	4	2	49	55	32	0	1
ADEEQQQALSSQMGF	DRB1*15:03	1	3	7	44	55	32	1.71875	0.47702
ADEEQQQALSSQMGF	DRB3*01:01	0	4	16	35	55	32	0	0.310539
ADEEQQQALSSQMGF	DRB3*02:02	2	2	25	26	55	32	1.01852	1
ADEEQQQALSSQMGF	DRB3*02:07	0	4	0	51	55	32	Cannot_be_calculated	1
ADEEQQQALSSQMGF	DRB3*03:01	1	3	7	44	55	32	1.71875	0.47702
ADEEQQQALSSQMGF	DRB3*03:02	0	4	0	51	55	32	Cannot_be_calculated	1
ADEEQQQALSSQMGF	DRB4*01:01	2	2	14	37	55	32	1.71875	0.57126
ADEEQQQALSSQMGF	DRB4*01:03	2	2	11	40	55	32	2.11538	0.234229
ADEEQQQALSSQMGF	DRB5*01:01	1	3	11	40	55	32	1.14583	1
ADEEQQQALSSQMGF	DRB5*01:02	0	4	1	50	55	32	0	1
ADYLRMWIQAATVMS	DPA1*01:03	6	1	55	19	81	6	1.13817	0.67493
ADYLRMWIQAATVMS	DPA1*01:04	0	7	2	72	81	6	0	1
ADYLRMWIQAATVMS	DPA1*01:05	0	7	1	73	81	6	0	1
ADYLRMWIQAATVMS	DPA1*01:12	0	7	1	73	81	6	0	1
ADYLRMWIQAATVMS	DPA1*02:01	2	5	30	44	81	6	0.723214	0.697774
ADYLRMWIQAATVMS	DPA1*02:02	1	6	20	54	81	6	0.55102	0.670162
ADYLRMWIQAATVMS	DPA1*03:01	0	7	11	63	81	6	0	0.585221
ADYLRMWIQAATVMS	DPA1*03:02	0	7	1	73	81	6	0	1
ADYLRMWIQAATVMS	DPA1*04:01	0	7	2	72	81	6	0	1
ADYLRMWIQAATVMS	DPB1*01:01	0	7	23	51	81	6	0	0.182797
ADYLRMWIQAATVMS	DPB1*02:01	3	4	15	59	81	6	1.92857	0.179889
ADYLRMWIQAATVMS	DPB1*03:01	2	5	4	70	81	6	3.85714	0.0817405
ADYLRMWIQAATVMS	DPB1*04:01	0	7	23	51	81	6	0	0.182797
ADYLRMWIQAATVMS	DPB1*04:02	1	6	12	62	81	6	0.89011	1
ADYLRMWIQAATVMS	DPB1*05:01	1	6	1	73	81	6	5.78571	0.166358
ADYLRMWIQAATVMS	DPB1*05:02	1	6	0	74	81	6	11.5714	0.0864198
ADYLRMWIQAATVMS	DPB1*09:01	0	7	1	73	81	6	0	1
ADYLRMWIQAATVMS	DPB1*104:01	1	6	0	74	81	6	11.5714	0.0864198
ADYLRMWIQAATVMS	DPB1*105:01	0	7	20	54	81	6	0	0.184474
ADYLRMWIQAATVMS	DPB1*106:01	0	7	2	72	81	6	0	1
ADYLRMWIQAATVMS	DPB1*11:01	0	7	3	71	81	6	0	1
ADYLRMWIQAATVMS	DPB1*13:01	1	6	6	68	81	6	1.65306	0.482466
ADYLRMWIQAATVMS	DPB1*131:01	0	7	0	74	81	6	Cannot_be_calculated	1
ADYLRMWIQAATVMS	DPB1*14:01	1	6	2	72	81	6	3.85714	0.240225
ADYLRMWIQAATVMS	DPB1*144:01	0	7	1	73	81	6	0	1
ADYLRMWIQAATVMS	DPB1*15:01	1	6	1	73	81	6	5.78571	0.166358
ADYLRMWIQAATVMS	DPB1*16:01	0	7	2	72	81	6	0	1
ADYLRMWIQAATVMS	DPB1*17:01	0	7	9	65	81	6	0	1
ADYLRMWIQAATVMS	DPB1*18:01	0	7	7	67	81	6	0	1
ADYLRMWIQAATVMS	DPB1*21:02	0	7	1	73	81	6	0	1
ADYLRMWIQAATVMS	DPB1*27:02	1	6	0	74	81	6	11.5714	0.0864198
ADYLRMWIQAATVMS	DPB1*34:01	0	7	3	71	81	6	0	1
ADYLRMWIQAATVMS	DPB1*40:01	0	7	1	73	81	6	0	1
ADYLRMWIQAATVMS	DPB1*47:01	0	7	1	73	81	6	0	1
ADYLRMWIQAATVMS	DPB1*85:01	0	7	1	73	81	6	0	1
ADYLRMWIQAATVMS	DQA1*01	0	7	1	73	81	6	0	1
ADYLRMWIQAATVMS	DQA1*01:01	1	6	8	66	81	6	1.28571	0.576354
ADYLRMWIQAATVMS	DQA1*01:02	4	3	29	45	81	6	1.4026	0.434684
ADYLRMWIQAATVMS	DQA1*01:03	0	7	8	66	81	6	0	1
ADYLRMWIQAATVMS	DQA1*01:04	0	7	1	73	81	6	0	1
ADYLRMWIQAATVMS	DQA1*01:05	0	7	2	72	81	6	0	1
ADYLRMWIQAATVMS	DQA1*02:01	1	6	14	60	81	6	0.771429	1
ADYLRMWIQAATVMS	DQA1*03	0	7	1	73	81	6	0	1
ADYLRMWIQAATVMS	DQA1*03:01	4	3	4	70	81	6	5.78571	0.00129498
ADYLRMWIQAATVMS	DQA1*03:02	0	7	1	73	81	6	0	1
ADYLRMWIQAATVMS	DQA1*03:03	0	7	21	53	81	6	0	0.181295
ADYLRMWIQAATVMS	DQA1*04:01	1	6	10	64	81	6	1.05195	1
ADYLRMWIQAATVMS	DQA1*05:01	1	6	19	55	81	6	0.578571	0.67493
ADYLRMWIQAATVMS	DQA1*05:05	0	7	17	57	81	6	0	0.335245
ADYLRMWIQAATVMS	DQA1*05:09	0	7	1	73	81	6	0	1
ADYLRMWIQAATVMS	DQA1*05:11	0	7	1	73	81	6	0	1
ADYLRMWIQAATVMS	DQA1*06:01	1	6	0	74	81	6	11.5714	0.0864198
ADYLRMWIQAATVMS	DQB1*02:01	1	6	13	61	81	6	0.826531	1
ADYLRMWIQAATVMS	DQB1*02:02	1	6	13	61	81	6	0.826531	1
ADYLRMWIQAATVMS	DQB1*03:01	1	6	12	62	81	6	0.89011	1
ADYLRMWIQAATVMS	DQB1*03:02	4	3	16	58	81	6	2.31429	0.0590086
ADYLRMWIQAATVMS	DQB1*03:03	0	7	3	71	81	6	0	1
ADYLRMWIQAATVMS	DQB1*03:08	0	7	1	73	81	6	0	1
ADYLRMWIQAATVMS	DQB1*03:19	0	7	8	66	81	6	0	1
ADYLRMWIQAATVMS	DQB1*04:02	1	6	6	68	81	6	1.65306	0.482466
ADYLRMWIQAATVMS	DQB1*05:01	1	6	13	61	81	6	0.826531	1
ADYLRMWIQAATVMS	DQB1*05:02	0	7	3	71	81	6	0	1
ADYLRMWIQAATVMS	DQB1*05:03	0	7	3	71	81	6	0	1
ADYLRMWIQAATVMS	DQB1*05:08	0	7	0	74	81	6	Cannot_be_calculated	1
ADYLRMWIQAATVMS	DQB1*05:10	0	7	1	73	81	6	0	1
ADYLRMWIQAATVMS	DQB1*06:01	0	7	3	71	81	6	0	1
ADYLRMWIQAATVMS	DQB1*06:02	3	4	21	53	81	6	1.44643	0.417189
ADYLRMWIQAATVMS	DQB1*06:03	0	7	4	70	81	6	0	1
ADYLRMWIQAATVMS	DQB1*06:04	1	6	1	73	81	6	5.78571	0.166358
ADYLRMWIQAATVMS	DQB1*06:09	0	7	5	69	81	6	0	1
ADYLRMWIQAATVMS	DRB1*01:01	0	7	10	64	81	6	0	0.588122
ADYLRMWIQAATVMS	DRB1*01:02	1	6	1	73	81	6	5.78571	0.166358
ADYLRMWIQAATVMS	DRB1*03:01	1	6	15	59	81	6	0.723214	1
ADYLRMWIQAATVMS	DRB1*03:02	0	7	5	69	81	6	0	1
ADYLRMWIQAATVMS	DRB1*04:01	0	7	14	60	81	6	0	0.345458
ADYLRMWIQAATVMS	DRB1*04:02	0	7	1	73	81	6	0	1
ADYLRMWIQAATVMS	DRB1*04:03	1	6	1	73	81	6	5.78571	0.166358
ADYLRMWIQAATVMS	DRB1*04:04	2	5	4	70	81	6	3.85714	0.0817405
ADYLRMWIQAATVMS	DRB1*04:05	0	7	5	69	81	6	0	1
ADYLRMWIQAATVMS	DRB1*04:07	1	6	1	73	81	6	5.78571	0.166358
ADYLRMWIQAATVMS	DRB1*04:10	0	7	1	73	81	6	0	1
ADYLRMWIQAATVMS	DRB1*04:11	1	6	1	73	81	6	5.78571	0.166358
ADYLRMWIQAATVMS	DRB1*07:01	1	6	10	64	81	6	1.05195	1
ADYLRMWIQAATVMS	DRB1*08:02	1	6	2	72	81	6	3.85714	0.240225
ADYLRMWIQAATVMS	DRB1*08:03	1	6	0	74	81	6	11.5714	0.0864198
ADYLRMWIQAATVMS	DRB1*08:04	0	7	3	71	81	6	0	1
ADYLRMWIQAATVMS	DRB1*08:06	0	7	1	73	81	6	0	1
ADYLRMWIQAATVMS	DRB1*09:01	0	7	3	71	81	6	0	1
ADYLRMWIQAATVMS	DRB1*10:01	0	7	0	74	81	6	Cannot_be_calculated	1
ADYLRMWIQAATVMS	DRB1*11:01	0	7	11	63	81	6	0	0.585221
ADYLRMWIQAATVMS	DRB1*11:02	0	7	4	70	81	6	0	1
ADYLRMWIQAATVMS	DRB1*11:14	0	7	2	72	81	6	0	1
ADYLRMWIQAATVMS	DRB1*12:01	0	7	7	67	81	6	0	1
ADYLRMWIQAATVMS	DRB1*12:02	0	7	2	72	81	6	0	1
ADYLRMWIQAATVMS	DRB1*13:01	0	7	8	66	81	6	0	1
ADYLRMWIQAATVMS	DRB1*13:02	1	6	4	70	81	6	2.31429	0.371282
ADYLRMWIQAATVMS	DRB1*13:03	0	7	3	71	81	6	0	1
ADYLRMWIQAATVMS	DRB1*13:04	0	7	1	73	81	6	0	1
ADYLRMWIQAATVMS	DRB1*14:04	0	7	3	71	81	6	0	1
ADYLRMWIQAATVMS	DRB1*15:01	2	5	10	64	81	6	1.92857	0.276022
ADYLRMWIQAATVMS	DRB1*15:02	0	7	3	71	81	6	0	1
ADYLRMWIQAATVMS	DRB1*15:03	1	6	6	68	81	6	1.65306	0.482466
ADYLRMWIQAATVMS	DRB3*01:01	0	7	17	57	81	6	0	0.335245
ADYLRMWIQAATVMS	DRB3*02:02	1	6	35	39	81	6	0.321429	0.124985
ADYLRMWIQAATVMS	DRB3*02:07	0	7	1	73	81	6	0	1
ADYLRMWIQAATVMS	DRB3*03:01	1	6	9	65	81	6	1.15714	1
ADYLRMWIQAATVMS	DRB3*03:02	0	7	1	73	81	6	0	1
ADYLRMWIQAATVMS	DRB4*01:01	0	7	17	57	81	6	0	0.335245
ADYLRMWIQAATVMS	DRB4*01:03	5	2	20	54	81	6	2.31429	0.0265208
ADYLRMWIQAATVMS	DRB5*01:01	3	4	15	59	81	6	1.92857	0.179889
ADYLRMWIQAATVMS	DRB5*01:02	0	7	2	72	81	6	0	1
AEHQAIIRDVLTASD	DPA1*01:03	3	1	57	19	80	7	1	1
AEHQAIIRDVLTASD	DPA1*01:04	0	4	1	75	80	7	0	1
AEHQAIIRDVLTASD	DPA1*01:05	0	4	1	75	80	7	0	1
AEHQAIIRDVLTASD	DPA1*01:12	0	4	1	75	80	7	0	1
AEHQAIIRDVLTASD	DPA1*02:01	2	2	33	43	80	7	1.14286	1
AEHQAIIRDVLTASD	DPA1*02:02	1	3	17	59	80	7	1.11111	1
AEHQAIIRDVLTASD	DPA1*03:01	0	4	12	64	80	7	0	1
AEHQAIIRDVLTASD	DPA1*03:02	0	4	1	75	80	7	0	1
AEHQAIIRDVLTASD	DPA1*04:01	0	4	2	74	80	7	0	1
AEHQAIIRDVLTASD	DPB1*01:01	1	3	21	55	80	7	0.909091	1
AEHQAIIRDVLTASD	DPB1*02:01	2	2	16	60	80	7	2.22222	0.216856
AEHQAIIRDVLTASD	DPB1*03:01	1	3	5	71	80	7	3.33333	0.272483
AEHQAIIRDVLTASD	DPB1*04:01	1	3	22	54	80	7	0.869565	1
AEHQAIIRDVLTASD	DPB1*04:02	2	2	12	64	80	7	2.85714	0.139241
AEHQAIIRDVLTASD	DPB1*05:01	0	4	2	74	80	7	0	1
AEHQAIIRDVLTASD	DPB1*05:02	0	4	1	75	80	7	0	1
AEHQAIIRDVLTASD	DPB1*09:01	0	4	2	74	80	7	0	1
AEHQAIIRDVLTASD	DPB1*104:01	0	4	1	75	80	7	0	1
AEHQAIIRDVLTASD	DPB1*105:01	0	4	18	58	80	7	0	0.56957
AEHQAIIRDVLTASD	DPB1*106:01	0	4	2	74	80	7	0	1
AEHQAIIRDVLTASD	DPB1*11:01	0	4	3	73	80	7	0	1
AEHQAIIRDVLTASD	DPB1*13:01	1	3	6	70	80	7	2.85714	0.311808
AEHQAIIRDVLTASD	DPB1*131:01	0	4	0	76	80	7	Cannot_be_calculated	1
AEHQAIIRDVLTASD	DPB1*14:01	0	4	3	73	80	7	0	1
AEHQAIIRDVLTASD	DPB1*144:01	0	4	1	75	80	7	0	1
AEHQAIIRDVLTASD	DPB1*15:01	0	4	1	75	80	7	0	1
AEHQAIIRDVLTASD	DPB1*16:01	0	4	3	73	80	7	0	1
AEHQAIIRDVLTASD	DPB1*17:01	0	4	9	67	80	7	0	1
AEHQAIIRDVLTASD	DPB1*18:01	0	4	7	69	80	7	0	1
AEHQAIIRDVLTASD	DPB1*21:02	0	4	1	75	80	7	0	1
AEHQAIIRDVLTASD	DPB1*27:02	0	4	1	75	80	7	0	1
AEHQAIIRDVLTASD	DPB1*34:01	0	4	3	73	80	7	0	1
AEHQAIIRDVLTASD	DPB1*40:01	0	4	1	75	80	7	0	1
AEHQAIIRDVLTASD	DPB1*47:01	0	4	1	75	80	7	0	1
AEHQAIIRDVLTASD	DPB1*85:01	0	4	1	75	80	7	0	1
AEHQAIIRDVLTASD	DQA1*01	0	4	1	75	80	7	0	1
AEHQAIIRDVLTASD	DQA1*01:01	0	4	9	67	80	7	0	1
AEHQAIIRDVLTASD	DQA1*01:02	2	2	28	48	80	7	1.33333	0.62822
AEHQAIIRDVLTASD	DQA1*01:03	2	2	7	69	80	7	4.44444	0.0604143
AEHQAIIRDVLTASD	DQA1*01:04	0	4	1	75	80	7	0	1
AEHQAIIRDVLTASD	DQA1*01:05	0	4	2	74	80	7	0	1
AEHQAIIRDVLTASD	DQA1*02:01	1	3	16	60	80	7	1.17647	1
AEHQAIIRDVLTASD	DQA1*03	0	4	1	75	80	7	0	1
AEHQAIIRDVLTASD	DQA1*03:01	1	3	7	69	80	7	2.5	0.349518
AEHQAIIRDVLTASD	DQA1*03:02	0	4	1	75	80	7	0	1
AEHQAIIRDVLTASD	DQA1*03:03	1	3	18	58	80	7	1.05263	1
AEHQAIIRDVLTASD	DQA1*04:01	0	4	12	64	80	7	0	1
AEHQAIIRDVLTASD	DQA1*05:01	1	3	19	57	80	7	1	1
AEHQAIIRDVLTASD	DQA1*05:05	0	4	17	59	80	7	0	0.573157
AEHQAIIRDVLTASD	DQA1*05:09	0	4	0	76	80	7	Cannot_be_calculated	1
AEHQAIIRDVLTASD	DQA1*05:11	0	4	1	75	80	7	0	1
AEHQAIIRDVLTASD	DQA1*06:01	0	4	1	75	80	7	0	1
AEHQAIIRDVLTASD	DQB1*02:01	1	3	11	65	80	7	1.66667	0.485081
AEHQAIIRDVLTASD	DQB1*02:02	1	3	13	63	80	7	1.42857	0.544304
AEHQAIIRDVLTASD	DQB1*03:01	0	4	12	64	80	7	0	1
AEHQAIIRDVLTASD	DQB1*03:02	0	4	21	55	80	7	0	0.56835
AEHQAIIRDVLTASD	DQB1*03:03	0	4	2	74	80	7	0	1
AEHQAIIRDVLTASD	DQB1*03:08	0	4	1	75	80	7	0	1
AEHQAIIRDVLTASD	DQB1*03:19	0	4	8	68	80	7	0	1
AEHQAIIRDVLTASD	DQB1*04:02	1	3	7	69	80	7	2.5	0.349518
AEHQAIIRDVLTASD	DQB1*05:01	0	4	14	62	80	7	0	1
AEHQAIIRDVLTASD	DQB1*05:02	0	4	3	73	80	7	0	1
AEHQAIIRDVLTASD	DQB1*05:03	1	3	2	74	80	7	6.66667	0.144352
AEHQAIIRDVLTASD	DQB1*05:08	0	4	0	76	80	7	Cannot_be_calculated	1
AEHQAIIRDVLTASD	DQB1*05:10	0	4	1	75	80	7	0	1
AEHQAIIRDVLTASD	DQB1*06:01	1	3	2	74	80	7	6.66667	0.144352
AEHQAIIRDVLTASD	DQB1*06:02	1	3	22	54	80	7	0.869565	1
AEHQAIIRDVLTASD	DQB1*06:03	1	3	4	72	80	7	4	0.231496
AEHQAIIRDVLTASD	DQB1*06:04	0	4	2	74	80	7	0	1
AEHQAIIRDVLTASD	DQB1*06:09	0	4	5	71	80	7	0	1
AEHQAIIRDVLTASD	DRB1*01:01	0	4	10	66	80	7	0	1
AEHQAIIRDVLTASD	DRB1*01:02	0	4	2	74	80	7	0	1
AEHQAIIRDVLTASD	DRB1*03:01	1	3	13	63	80	7	1.42857	0.544304
AEHQAIIRDVLTASD	DRB1*03:02	0	4	6	70	80	7	0	1
AEHQAIIRDVLTASD	DRB1*04:01	0	4	14	62	80	7	0	1
AEHQAIIRDVLTASD	DRB1*04:02	0	4	1	75	80	7	0	1
AEHQAIIRDVLTASD	DRB1*04:03	0	4	2	74	80	7	0	1
AEHQAIIRDVLTASD	DRB1*04:04	0	4	7	69	80	7	0	1
AEHQAIIRDVLTASD	DRB1*04:05	1	3	4	72	80	7	4	0.231496
AEHQAIIRDVLTASD	DRB1*04:07	0	4	2	74	80	7	0	1
AEHQAIIRDVLTASD	DRB1*04:10	1	3	0	76	80	7	20	0.05
AEHQAIIRDVLTASD	DRB1*04:11	1	3	1	75	80	7	10	0.0981013
AEHQAIIRDVLTASD	DRB1*07:01	1	3	10	66	80	7	1.81818	0.453394
AEHQAIIRDVLTASD	DRB1*08:02	0	4	3	73	80	7	0	1
AEHQAIIRDVLTASD	DRB1*08:03	0	4	1	75	80	7	0	1
AEHQAIIRDVLTASD	DRB1*08:04	0	4	3	73	80	7	0	1
AEHQAIIRDVLTASD	DRB1*08:06	0	4	1	75	80	7	0	1
AEHQAIIRDVLTASD	DRB1*09:01	0	4	3	73	80	7	0	1
AEHQAIIRDVLTASD	DRB1*10:01	0	4	0	76	80	7	Cannot_be_calculated	1
AEHQAIIRDVLTASD	DRB1*11:01	0	4	10	66	80	7	0	1
AEHQAIIRDVLTASD	DRB1*11:02	0	4	4	72	80	7	0	1
AEHQAIIRDVLTASD	DRB1*11:14	0	4	2	74	80	7	0	1
AEHQAIIRDVLTASD	DRB1*12:01	0	4	6	70	80	7	0	1
AEHQAIIRDVLTASD	DRB1*12:02	0	4	2	74	80	7	0	1
AEHQAIIRDVLTASD	DRB1*13:01	0	4	8	68	80	7	0	1
AEHQAIIRDVLTASD	DRB1*13:02	0	4	5	71	80	7	0	1
AEHQAIIRDVLTASD	DRB1*13:03	0	4	3	73	80	7	0	1
AEHQAIIRDVLTASD	DRB1*13:04	0	4	1	75	80	7	0	1
AEHQAIIRDVLTASD	DRB1*14:04	0	4	3	73	80	7	0	1
AEHQAIIRDVLTASD	DRB1*15:01	2	2	9	67	80	7	3.63636	0.0889901
AEHQAIIRDVLTASD	DRB1*15:02	1	3	3	73	80	7	5	0.188802
AEHQAIIRDVLTASD	DRB1*15:03	0	4	7	69	80	7	0	1
AEHQAIIRDVLTASD	DRB3*01:01	1	3	17	59	80	7	1.11111	1
AEHQAIIRDVLTASD	DRB3*02:02	0	4	33	43	80	7	0	0.138649
AEHQAIIRDVLTASD	DRB3*02:07	0	4	1	75	80	7	0	1
AEHQAIIRDVLTASD	DRB3*03:01	0	4	10	66	80	7	0	1
AEHQAIIRDVLTASD	DRB3*03:02	0	4	1	75	80	7	0	1
AEHQAIIRDVLTASD	DRB4*01:01	0	4	18	58	80	7	0	0.56957
AEHQAIIRDVLTASD	DRB4*01:03	3	1	22	54	80	7	2.4	0.0879816
AEHQAIIRDVLTASD	DRB5*01:01	2	2	16	60	80	7	2.22222	0.216856
AEHQAIIRDVLTASD	DRB5*01:02	1	3	1	75	80	7	10	0.0981013
AEHQAIVRDVLAAGD	DPA1*01:03	3	0	59	22	84	3	1.35484	0.563389
AEHQAIVRDVLAAGD	DPA1*01:04	0	3	2	79	84	3	0	1
AEHQAIVRDVLAAGD	DPA1*01:05	0	3	1	80	84	3	0	1
AEHQAIVRDVLAAGD	DPA1*01:12	0	3	1	80	84	3	0	1
AEHQAIVRDVLAAGD	DPA1*02:01	1	2	34	47	84	3	0.8	1
AEHQAIVRDVLAAGD	DPA1*02:02	0	3	23	58	84	3	0	0.558268
AEHQAIVRDVLAAGD	DPA1*03:01	0	3	12	69	84	3	0	1
AEHQAIVRDVLAAGD	DPA1*03:02	0	3	1	80	84	3	0	1
AEHQAIVRDVLAAGD	DPA1*04:01	0	3	2	79	84	3	0	1
AEHQAIVRDVLAAGD	DPB1*01:01	0	3	24	57	84	3	0	0.554175
AEHQAIVRDVLAAGD	DPB1*02:01	2	1	16	65	84	3	3.11111	0.114542
AEHQAIVRDVLAAGD	DPB1*03:01	0	3	6	75	84	3	0	1
AEHQAIVRDVLAAGD	DPB1*04:01	1	2	23	58	84	3	1.16667	1
AEHQAIVRDVLAAGD	DPB1*04:02	2	1	12	69	84	3	4	0.0706729
AEHQAIVRDVLAAGD	DPB1*05:01	0	3	2	79	84	3	0	1
AEHQAIVRDVLAAGD	DPB1*05:02	0	3	1	80	84	3	0	1
AEHQAIVRDVLAAGD	DPB1*09:01	0	3	2	79	84	3	0	1
AEHQAIVRDVLAAGD	DPB1*104:01	0	3	1	80	84	3	0	1
AEHQAIVRDVLAAGD	DPB1*105:01	0	3	21	60	84	3	0	0.569571
AEHQAIVRDVLAAGD	DPB1*106:01	0	3	2	79	84	3	0	1
AEHQAIVRDVLAAGD	DPB1*11:01	0	3	3	78	84	3	0	1
AEHQAIVRDVLAAGD	DPB1*13:01	1	2	7	74	84	3	3.5	0.262206
AEHQAIVRDVLAAGD	DPB1*131:01	0	3	1	80	84	3	0	1
AEHQAIVRDVLAAGD	DPB1*14:01	0	3	3	78	84	3	0	1
AEHQAIVRDVLAAGD	DPB1*144:01	0	3	1	80	84	3	0	1
AEHQAIVRDVLAAGD	DPB1*15:01	0	3	2	79	84	3	0	1
AEHQAIVRDVLAAGD	DPB1*16:01	0	3	3	78	84	3	0	1
AEHQAIVRDVLAAGD	DPB1*17:01	0	3	8	73	84	3	0	1
AEHQAIVRDVLAAGD	DPB1*18:01	0	3	7	74	84	3	0	1
AEHQAIVRDVLAAGD	DPB1*21:02	0	3	1	80	84	3	0	1
AEHQAIVRDVLAAGD	DPB1*27:02	0	3	1	80	84	3	0	1
AEHQAIVRDVLAAGD	DPB1*34:01	0	3	3	78	84	3	0	1
AEHQAIVRDVLAAGD	DPB1*40:01	0	3	1	80	84	3	0	1
AEHQAIVRDVLAAGD	DPB1*47:01	0	3	1	80	84	3	0	1
AEHQAIVRDVLAAGD	DPB1*85:01	0	3	1	80	84	3	0	1
AEHQAIVRDVLAAGD	DQA1*01	0	3	1	80	84	3	0	1
AEHQAIVRDVLAAGD	DQA1*01:01	0	3	10	71	84	3	0	1
AEHQAIVRDVLAAGD	DQA1*01:02	1	2	32	49	84	3	0.848485	1
AEHQAIVRDVLAAGD	DQA1*01:03	2	1	7	74	84	3	6.22222	0.0292179
AEHQAIVRDVLAAGD	DQA1*01:04	0	3	1	80	84	3	0	1
AEHQAIVRDVLAAGD	DQA1*01:05	0	3	2	79	84	3	0	1
AEHQAIVRDVLAAGD	DQA1*02:01	1	2	16	65	84	3	1.64706	0.49724
AEHQAIVRDVLAAGD	DQA1*03	0	3	1	80	84	3	0	1
AEHQAIVRDVLAAGD	DQA1*03:01	1	2	7	74	84	3	3.5	0.262206
AEHQAIVRDVLAAGD	DQA1*03:02	0	3	1	80	84	3	0	1
AEHQAIVRDVLAAGD	DQA1*03:03	0	3	20	61	84	3	0	1
AEHQAIVRDVLAAGD	DQA1*04:01	0	3	12	69	84	3	0	1
AEHQAIVRDVLAAGD	DQA1*05:01	1	2	21	60	84	3	1.27273	1
AEHQAIVRDVLAAGD	DQA1*05:05	0	3	17	64	84	3	0	1
AEHQAIVRDVLAAGD	DQA1*05:09	0	3	1	80	84	3	0	1
AEHQAIVRDVLAAGD	DQA1*05:11	0	3	1	80	84	3	0	1
AEHQAIVRDVLAAGD	DQA1*06:01	0	3	1	80	84	3	0	1
AEHQAIVRDVLAAGD	DQB1*02:01	1	2	13	68	84	3	2	0.425507
AEHQAIVRDVLAAGD	DQB1*02:02	1	2	13	68	84	3	2	0.425507
AEHQAIVRDVLAAGD	DQB1*03:01	0	3	13	68	84	3	0	1
AEHQAIVRDVLAAGD	DQB1*03:02	0	3	21	60	84	3	0	0.569571
AEHQAIVRDVLAAGD	DQB1*03:03	0	3	2	79	84	3	0	1
AEHQAIVRDVLAAGD	DQB1*03:08	0	3	1	80	84	3	0	1
AEHQAIVRDVLAAGD	DQB1*03:19	0	3	8	73	84	3	0	1
AEHQAIVRDVLAAGD	DQB1*04:02	0	3	8	73	84	3	0	1
AEHQAIVRDVLAAGD	DQB1*05:01	0	3	16	65	84	3	0	1
AEHQAIVRDVLAAGD	DQB1*05:02	0	3	3	78	84	3	0	1
AEHQAIVRDVLAAGD	DQB1*05:03	1	2	2	79	84	3	9.33333	0.104572
AEHQAIVRDVLAAGD	DQB1*05:08	0	3	1	80	84	3	0	1
AEHQAIVRDVLAAGD	DQB1*05:10	0	3	1	80	84	3	0	1
AEHQAIVRDVLAAGD	DQB1*06:01	1	2	3	78	84	3	7	0.137736
AEHQAIVRDVLAAGD	DQB1*06:02	0	3	24	57	84	3	0	0.554175
AEHQAIVRDVLAAGD	DQB1*06:03	1	2	4	77	84	3	5.6	0.170071
AEHQAIVRDVLAAGD	DQB1*06:04	0	3	2	79	84	3	0	1
AEHQAIVRDVLAAGD	DQB1*06:09	0	3	5	76	84	3	0	1
AEHQAIVRDVLAAGD	DRB1*01:01	0	3	10	71	84	3	0	1
AEHQAIVRDVLAAGD	DRB1*01:02	0	3	2	79	84	3	0	1
AEHQAIVRDVLAAGD	DRB1*03:01	1	2	15	66	84	3	1.75	0.474036
AEHQAIVRDVLAAGD	DRB1*03:02	0	3	6	75	84	3	0	1
AEHQAIVRDVLAAGD	DRB1*04:01	0	3	15	66	84	3	0	1
AEHQAIVRDVLAAGD	DRB1*04:02	0	3	1	80	84	3	0	1
AEHQAIVRDVLAAGD	DRB1*04:03	0	3	2	79	84	3	0	1
AEHQAIVRDVLAAGD	DRB1*04:04	0	3	7	74	84	3	0	1
AEHQAIVRDVLAAGD	DRB1*04:05	1	2	4	77	84	3	5.6	0.170071
AEHQAIVRDVLAAGD	DRB1*04:07	0	3	2	79	84	3	0	1
AEHQAIVRDVLAAGD	DRB1*04:10	0	3	1	80	84	3	0	1
AEHQAIVRDVLAAGD	DRB1*04:11	1	2	1	80	84	3	14	0.070568
AEHQAIVRDVLAAGD	DRB1*07:01	1	2	10	71	84	3	2.54545	0.347257
AEHQAIVRDVLAAGD	DRB1*08:02	0	3	3	78	84	3	0	1
AEHQAIVRDVLAAGD	DRB1*08:03	0	3	1	80	84	3	0	1
AEHQAIVRDVLAAGD	DRB1*08:04	0	3	3	78	84	3	0	1
AEHQAIVRDVLAAGD	DRB1*08:06	0	3	1	80	84	3	0	1
AEHQAIVRDVLAAGD	DRB1*09:01	0	3	3	78	84	3	0	1
AEHQAIVRDVLAAGD	DRB1*10:01	0	3	1	80	84	3	0	1
AEHQAIVRDVLAAGD	DRB1*11:01	0	3	10	71	84	3	0	1
AEHQAIVRDVLAAGD	DRB1*11:02	0	3	4	77	84	3	0	1
AEHQAIVRDVLAAGD	DRB1*11:14	0	3	2	79	84	3	0	1
AEHQAIVRDVLAAGD	DRB1*12:01	0	3	8	73	84	3	0	1
AEHQAIVRDVLAAGD	DRB1*12:02	0	3	2	79	84	3	0	1
AEHQAIVRDVLAAGD	DRB1*13:01	0	3	7	74	84	3	0	1
AEHQAIVRDVLAAGD	DRB1*13:02	0	3	5	76	84	3	0	1
AEHQAIVRDVLAAGD	DRB1*13:03	0	3	3	78	84	3	0	1
AEHQAIVRDVLAAGD	DRB1*13:04	0	3	1	80	84	3	0	1
AEHQAIVRDVLAAGD	DRB1*14:04	0	3	3	78	84	3	0	1
AEHQAIVRDVLAAGD	DRB1*15:01	1	2	11	70	84	3	2.33333	0.374082
AEHQAIVRDVLAAGD	DRB1*15:02	1	2	3	78	84	3	7	0.137736
AEHQAIVRDVLAAGD	DRB1*15:03	0	3	9	72	84	3	0	1
AEHQAIVRDVLAAGD	DRB3*01:01	1	2	19	62	84	3	1.4	0.562739
AEHQAIVRDVLAAGD	DRB3*02:02	0	3	35	46	84	3	0	0.262048
AEHQAIVRDVLAAGD	DRB3*02:07	0	3	1	80	84	3	0	1
AEHQAIVRDVLAAGD	DRB3*03:01	0	3	10	71	84	3	0	1
AEHQAIVRDVLAAGD	DRB3*03:02	0	3	1	80	84	3	0	1
AEHQAIVRDVLAAGD	DRB4*01:01	0	3	19	62	84	3	0	1
AEHQAIVRDVLAAGD	DRB4*01:03	2	1	23	58	84	3	2.24	0.209899
AEHQAIVRDVLAAGD	DRB5*01:01	1	2	20	61	84	3	1.33333	1
AEHQAIVRDVLAAGD	DRB5*01:02	1	2	1	80	84	3	14	0.070568
AEHQAIVRDVLAASD	DPA1*01:03	2	1	58	19	80	7	0.888889	1
AEHQAIVRDVLAASD	DPA1*01:04	0	3	1	76	80	7	0	1
AEHQAIVRDVLAASD	DPA1*01:05	0	3	1	76	80	7	0	1
AEHQAIVRDVLAASD	DPA1*01:12	0	3	1	76	80	7	0	1
AEHQAIVRDVLAASD	DPA1*02:01	2	1	33	44	80	7	1.52381	0.578262
AEHQAIVRDVLAASD	DPA1*02:02	1	2	17	60	80	7	1.48148	0.539679
AEHQAIVRDVLAASD	DPA1*03:01	0	3	12	65	80	7	0	1
AEHQAIVRDVLAASD	DPA1*03:02	0	3	1	76	80	7	0	1
AEHQAIVRDVLAASD	DPA1*04:01	0	3	2	75	80	7	0	1
AEHQAIVRDVLAASD	DPB1*01:01	1	2	21	56	80	7	1.21212	1
AEHQAIVRDVLAASD	DPB1*02:01	1	2	17	60	80	7	1.48148	0.539679
AEHQAIVRDVLAASD	DPB1*03:01	1	2	5	72	80	7	4.44444	0.211003
AEHQAIVRDVLAASD	DPB1*04:01	0	3	23	54	80	7	0	0.553213
AEHQAIVRDVLAASD	DPB1*04:02	2	1	12	65	80	7	3.80952	0.0775316
AEHQAIVRDVLAASD	DPB1*05:01	0	3	2	75	80	7	0	1
AEHQAIVRDVLAASD	DPB1*05:02	0	3	1	76	80	7	0	1
AEHQAIVRDVLAASD	DPB1*09:01	0	3	2	75	80	7	0	1
AEHQAIVRDVLAASD	DPB1*104:01	0	3	1	76	80	7	0	1
AEHQAIVRDVLAASD	DPB1*105:01	0	3	18	59	80	7	0	1
AEHQAIVRDVLAASD	DPB1*106:01	0	3	2	75	80	7	0	1
AEHQAIVRDVLAASD	DPB1*11:01	0	3	3	74	80	7	0	1
AEHQAIVRDVLAASD	DPB1*13:01	1	2	6	71	80	7	3.80952	0.242989
AEHQAIVRDVLAASD	DPB1*131:01	0	3	0	77	80	7	Cannot_be_calculated	1
AEHQAIVRDVLAASD	DPB1*14:01	0	3	3	74	80	7	0	1
AEHQAIVRDVLAASD	DPB1*144:01	0	3	1	76	80	7	0	1
AEHQAIVRDVLAASD	DPB1*15:01	0	3	1	76	80	7	0	1
AEHQAIVRDVLAASD	DPB1*16:01	0	3	3	74	80	7	0	1
AEHQAIVRDVLAASD	DPB1*17:01	0	3	9	68	80	7	0	1
AEHQAIVRDVLAASD	DPB1*18:01	0	3	7	70	80	7	0	1
AEHQAIVRDVLAASD	DPB1*21:02	0	3	1	76	80	7	0	1
AEHQAIVRDVLAASD	DPB1*27:02	0	3	1	76	80	7	0	1
AEHQAIVRDVLAASD	DPB1*34:01	0	3	3	74	80	7	0	1
AEHQAIVRDVLAASD	DPB1*40:01	0	3	1	76	80	7	0	1
AEHQAIVRDVLAASD	DPB1*47:01	0	3	1	76	80	7	0	1
AEHQAIVRDVLAASD	DPB1*85:01	0	3	1	76	80	7	0	1
AEHQAIVRDVLAASD	DQA1*01	0	3	1	76	80	7	0	1
AEHQAIVRDVLAASD	DQA1*01:01	0	3	9	68	80	7	0	1
AEHQAIVRDVLAASD	DQA1*01:02	1	2	29	48	80	7	0.888889	1
AEHQAIVRDVLAASD	DQA1*01:03	2	1	7	70	80	7	5.92593	0.0321324
AEHQAIVRDVLAASD	DQA1*01:04	0	3	1	76	80	7	0	1
AEHQAIVRDVLAASD	DQA1*01:05	0	3	2	75	80	7	0	1
AEHQAIVRDVLAASD	DQA1*02:01	1	2	16	61	80	7	1.56863	0.516663
AEHQAIVRDVLAASD	DQA1*03	0	3	1	76	80	7	0	1
AEHQAIVRDVLAASD	DQA1*03:01	1	2	7	70	80	7	3.33333	0.274099
AEHQAIVRDVLAASD	DQA1*03:02	0	3	1	76	80	7	0	1
AEHQAIVRDVLAASD	DQA1*03:03	1	2	18	59	80	7	1.40351	0.561952
AEHQAIVRDVLAASD	DQA1*04:01	0	3	12	65	80	7	0	1
AEHQAIVRDVLAASD	DQA1*05:01	0	3	20	57	80	7	0	0.569133
AEHQAIVRDVLAASD	DQA1*05:05	0	3	17	60	80	7	0	1
AEHQAIVRDVLAASD	DQA1*05:09	0	3	0	77	80	7	Cannot_be_calculated	1
AEHQAIVRDVLAASD	DQA1*05:11	0	3	1	76	80	7	0	1
AEHQAIVRDVLAASD	DQA1*06:01	0	3	1	76	80	7	0	1
AEHQAIVRDVLAASD	DQB1*02:01	0	3	12	65	80	7	0	1
AEHQAIVRDVLAASD	DQB1*02:02	1	2	13	64	80	7	1.90476	0.443038
AEHQAIVRDVLAASD	DQB1*03:01	0	3	12	65	80	7	0	1
AEHQAIVRDVLAASD	DQB1*03:02	0	3	21	56	80	7	0	0.56267
AEHQAIVRDVLAASD	DQB1*03:03	0	3	2	75	80	7	0	1
AEHQAIVRDVLAASD	DQB1*03:08	0	3	1	76	80	7	0	1
AEHQAIVRDVLAASD	DQB1*03:19	0	3	8	69	80	7	0	1
AEHQAIVRDVLAASD	DQB1*04:02	1	2	7	70	80	7	3.33333	0.274099
AEHQAIVRDVLAASD	DQB1*05:01	0	3	14	63	80	7	0	1
AEHQAIVRDVLAASD	DQB1*05:02	0	3	3	74	80	7	0	1
AEHQAIVRDVLAASD	DQB1*05:03	1	2	2	75	80	7	8.88889	0.109664
AEHQAIVRDVLAASD	DQB1*05:08	0	3	0	77	80	7	Cannot_be_calculated	1
AEHQAIVRDVLAASD	DQB1*05:10	0	3	1	76	80	7	0	1
AEHQAIVRDVLAASD	DQB1*06:01	1	2	2	75	80	7	8.88889	0.109664
AEHQAIVRDVLAASD	DQB1*06:02	1	2	22	55	80	7	1.15942	1
AEHQAIVRDVLAASD	DQB1*06:03	0	3	5	72	80	7	0	1
AEHQAIVRDVLAASD	DQB1*06:04	0	3	2	75	80	7	0	1
AEHQAIVRDVLAASD	DQB1*06:09	0	3	5	72	80	7	0	1
AEHQAIVRDVLAASD	DRB1*01:01	0	3	10	67	80	7	0	1
AEHQAIVRDVLAASD	DRB1*01:02	0	3	2	75	80	7	0	1
AEHQAIVRDVLAASD	DRB1*03:01	0	3	14	63	80	7	0	1
AEHQAIVRDVLAASD	DRB1*03:02	0	3	6	71	80	7	0	1
AEHQAIVRDVLAASD	DRB1*04:01	0	3	14	63	80	7	0	1
AEHQAIVRDVLAASD	DRB1*04:02	0	3	1	76	80	7	0	1
AEHQAIVRDVLAASD	DRB1*04:03	0	3	2	75	80	7	0	1
AEHQAIVRDVLAASD	DRB1*04:04	0	3	7	70	80	7	0	1
AEHQAIVRDVLAASD	DRB1*04:05	1	2	4	73	80	7	5.33333	0.178128
AEHQAIVRDVLAASD	DRB1*04:07	0	3	2	75	80	7	0	1
AEHQAIVRDVLAASD	DRB1*04:10	1	2	0	77	80	7	26.6667	0.0375
AEHQAIVRDVLAASD	DRB1*04:11	1	2	1	76	80	7	13.3333	0.0740506
AEHQAIVRDVLAASD	DRB1*07:01	1	2	10	67	80	7	2.42424	0.362293
AEHQAIVRDVLAASD	DRB1*08:02	0	3	3	74	80	7	0	1
AEHQAIVRDVLAASD	DRB1*08:03	0	3	1	76	80	7	0	1
AEHQAIVRDVLAASD	DRB1*08:04	0	3	3	74	80	7	0	1
AEHQAIVRDVLAASD	DRB1*08:06	0	3	1	76	80	7	0	1
AEHQAIVRDVLAASD	DRB1*09:01	0	3	3	74	80	7	0	1
AEHQAIVRDVLAASD	DRB1*10:01	0	3	0	77	80	7	Cannot_be_calculated	1
AEHQAIVRDVLAASD	DRB1*11:01	0	3	10	67	80	7	0	1
AEHQAIVRDVLAASD	DRB1*11:02	0	3	4	73	80	7	0	1
AEHQAIVRDVLAASD	DRB1*11:14	0	3	2	75	80	7	0	1
AEHQAIVRDVLAASD	DRB1*12:01	0	3	6	71	80	7	0	1
AEHQAIVRDVLAASD	DRB1*12:02	0	3	2	75	80	7	0	1
AEHQAIVRDVLAASD	DRB1*13:01	0	3	8	69	80	7	0	1
AEHQAIVRDVLAASD	DRB1*13:02	0	3	5	72	80	7	0	1
AEHQAIVRDVLAASD	DRB1*13:03	0	3	3	74	80	7	0	1
AEHQAIVRDVLAASD	DRB1*13:04	0	3	1	76	80	7	0	1
AEHQAIVRDVLAASD	DRB1*14:04	0	3	3	74	80	7	0	1
AEHQAIVRDVLAASD	DRB1*15:01	1	2	10	67	80	7	2.42424	0.362293
AEHQAIVRDVLAASD	DRB1*15:02	1	2	3	74	80	7	6.66667	0.144352
AEHQAIVRDVLAASD	DRB1*15:03	0	3	7	70	80	7	0	1
AEHQAIVRDVLAASD	DRB3*01:01	0	3	18	59	80	7	0	1
AEHQAIVRDVLAASD	DRB3*02:02	0	3	33	44	80	7	0	0.263766
AEHQAIVRDVLAASD	DRB3*02:07	0	3	1	76	80	7	0	1
AEHQAIVRDVLAASD	DRB3*03:01	0	3	10	67	80	7	0	1
AEHQAIVRDVLAASD	DRB3*03:02	0	3	1	76	80	7	0	1
AEHQAIVRDVLAASD	DRB4*01:01	0	3	18	59	80	7	0	1
AEHQAIVRDVLAASD	DRB4*01:03	3	0	22	55	80	7	3.2	0.0279942
AEHQAIVRDVLAASD	DRB5*01:01	1	2	17	60	80	7	1.48148	0.539679
AEHQAIVRDVLAASD	DRB5*01:02	1	2	1	76	80	7	13.3333	0.0740506
AEKFKEDVINDFVSS	DPA1*01:03	4	0	57	20	81	6	1.32787	0.56736
AEKFKEDVINDFVSS	DPA1*01:04	0	4	1	76	81	6	0	1
AEKFKEDVINDFVSS	DPA1*01:05	0	4	1	76	81	6	0	1
AEKFKEDVINDFVSS	DPA1*01:12	0	4	1	76	81	6	0	1
AEKFKEDVINDFVSS	DPA1*02:01	0	4	34	43	81	6	0	0.135082
AEKFKEDVINDFVSS	DPA1*02:02	0	4	20	57	81	6	0	0.56736
AEKFKEDVINDFVSS	DPA1*03:01	1	3	10	67	81	6	1.84091	0.448895
AEKFKEDVINDFVSS	DPA1*03:02	1	3	0	77	81	6	20.25	0.0493827
AEKFKEDVINDFVSS	DPA1*04:01	0	4	2	75	81	6	0	1
AEKFKEDVINDFVSS	DPB1*01:01	0	4	24	53	81	6	0	0.313152
AEKFKEDVINDFVSS	DPB1*02:01	1	3	16	61	81	6	1.19118	1
AEKFKEDVINDFVSS	DPB1*03:01	1	3	5	72	81	6	3.375	0.269447
AEKFKEDVINDFVSS	DPB1*04:01	1	3	23	54	81	6	0.84375	1
AEKFKEDVINDFVSS	DPB1*04:02	0	4	14	63	81	6	0	1
AEKFKEDVINDFVSS	DPB1*05:01	0	4	2	75	81	6	0	1
AEKFKEDVINDFVSS	DPB1*05:02	0	4	1	76	81	6	0	1
AEKFKEDVINDFVSS	DPB1*09:01	0	4	1	76	81	6	0	1
AEKFKEDVINDFVSS	DPB1*104:01	0	4	1	76	81	6	0	1
AEKFKEDVINDFVSS	DPB1*105:01	2	2	16	61	81	6	2.25	0.212339
AEKFKEDVINDFVSS	DPB1*106:01	0	4	2	75	81	6	0	1
AEKFKEDVINDFVSS	DPB1*11:01	0	4	3	74	81	6	0	1
AEKFKEDVINDFVSS	DPB1*13:01	0	4	8	69	81	6	0	1
AEKFKEDVINDFVSS	DPB1*131:01	0	4	1	76	81	6	0	1
AEKFKEDVINDFVSS	DPB1*14:01	0	4	3	74	81	6	0	1
AEKFKEDVINDFVSS	DPB1*144:01	0	4	1	76	81	6	0	1
AEKFKEDVINDFVSS	DPB1*15:01	0	4	1	76	81	6	0	1
AEKFKEDVINDFVSS	DPB1*16:01	0	4	2	75	81	6	0	1
AEKFKEDVINDFVSS	DPB1*17:01	0	4	9	68	81	6	0	1
AEKFKEDVINDFVSS	DPB1*18:01	1	3	6	71	81	6	2.89286	0.30841
AEKFKEDVINDFVSS	DPB1*21:02	0	4	1	76	81	6	0	1
AEKFKEDVINDFVSS	DPB1*27:02	0	4	1	76	81	6	0	1
AEKFKEDVINDFVSS	DPB1*34:01	1	3	2	75	81	6	6.75	0.142639
AEKFKEDVINDFVSS	DPB1*40:01	0	4	1	76	81	6	0	1
AEKFKEDVINDFVSS	DPB1*47:01	0	4	1	76	81	6	0	1
AEKFKEDVINDFVSS	DPB1*85:01	0	4	1	76	81	6	0	1
AEKFKEDVINDFVSS	DQA1*01	0	4	1	76	81	6	0	1
AEKFKEDVINDFVSS	DQA1*01:01	1	3	9	68	81	6	2.025	0.415993
AEKFKEDVINDFVSS	DQA1*01:02	2	2	29	48	81	6	1.30645	0.634799
AEKFKEDVINDFVSS	DQA1*01:03	0	4	8	69	81	6	0	1
AEKFKEDVINDFVSS	DQA1*01:04	0	4	1	76	81	6	0	1
AEKFKEDVINDFVSS	DQA1*01:05	0	4	2	75	81	6	0	1
AEKFKEDVINDFVSS	DQA1*02:01	0	4	17	60	81	6	0	0.57428
AEKFKEDVINDFVSS	DQA1*03	0	4	1	76	81	6	0	1
AEKFKEDVINDFVSS	DQA1*03:01	0	4	8	69	81	6	0	1
AEKFKEDVINDFVSS	DQA1*03:02	1	3	0	77	81	6	20.25	0.0493827
AEKFKEDVINDFVSS	DQA1*03:03	1	3	19	58	81	6	1.0125	1
AEKFKEDVINDFVSS	DQA1*04:01	0	4	11	66	81	6	0	1
AEKFKEDVINDFVSS	DQA1*05:01	0	4	21	56	81	6	0	0.56807
AEKFKEDVINDFVSS	DQA1*05:05	2	2	14	63	81	6	2.53125	0.172996
AEKFKEDVINDFVSS	DQA1*05:09	0	4	1	76	81	6	0	1
AEKFKEDVINDFVSS	DQA1*05:11	0	4	1	76	81	6	0	1
AEKFKEDVINDFVSS	DQA1*06:01	0	4	1	76	81	6	0	1
AEKFKEDVINDFVSS	DQB1*02:01	0	4	12	65	81	6	0	1
AEKFKEDVINDFVSS	DQB1*02:02	0	4	13	64	81	6	0	1
AEKFKEDVINDFVSS	DQB1*03:01	2	2	11	66	81	6	3.11538	0.118917
AEKFKEDVINDFVSS	DQB1*03:02	0	4	21	56	81	6	0	0.56807
AEKFKEDVINDFVSS	DQB1*03:03	2	2	1	76	81	6	13.5	0.00546179
AEKFKEDVINDFVSS	DQB1*03:08	0	4	1	76	81	6	0	1
AEKFKEDVINDFVSS	DQB1*03:19	1	3	7	70	81	6	2.53125	0.345793
AEKFKEDVINDFVSS	DQB1*04:02	0	4	7	70	81	6	0	1
AEKFKEDVINDFVSS	DQB1*05:01	1	3	15	62	81	6	1.26562	1
AEKFKEDVINDFVSS	DQB1*05:02	0	4	3	74	81	6	0	1
AEKFKEDVINDFVSS	DQB1*05:03	0	4	3	74	81	6	0	1
AEKFKEDVINDFVSS	DQB1*05:08	0	4	1	76	81	6	0	1
AEKFKEDVINDFVSS	DQB1*05:10	0	4	1	76	81	6	0	1
AEKFKEDVINDFVSS	DQB1*06:01	0	4	2	75	81	6	0	1
AEKFKEDVINDFVSS	DQB1*06:02	1	3	24	53	81	6	0.81	1
AEKFKEDVINDFVSS	DQB1*06:03	0	4	5	72	81	6	0	1
AEKFKEDVINDFVSS	DQB1*06:04	0	4	2	75	81	6	0	1
AEKFKEDVINDFVSS	DQB1*06:09	1	3	3	74	81	6	5.0625	0.186607
AEKFKEDVINDFVSS	DRB1*01:01	0	4	10	67	81	6	0	1
AEKFKEDVINDFVSS	DRB1*01:02	0	4	2	75	81	6	0	1
AEKFKEDVINDFVSS	DRB1*03:01	0	4	13	64	81	6	0	1
AEKFKEDVINDFVSS	DRB1*03:02	0	4	5	72	81	6	0	1
AEKFKEDVINDFVSS	DRB1*04:01	0	4	14	63	81	6	0	1
AEKFKEDVINDFVSS	DRB1*04:02	0	4	1	76	81	6	0	1
AEKFKEDVINDFVSS	DRB1*04:03	0	4	2	75	81	6	0	1
AEKFKEDVINDFVSS	DRB1*04:04	0	4	8	69	81	6	0	1
AEKFKEDVINDFVSS	DRB1*04:05	0	4	5	72	81	6	0	1
AEKFKEDVINDFVSS	DRB1*04:07	1	3	1	76	81	6	10.125	0.0969136
AEKFKEDVINDFVSS	DRB1*04:10	0	4	1	76	81	6	0	1
AEKFKEDVINDFVSS	DRB1*04:11	0	4	2	75	81	6	0	1
AEKFKEDVINDFVSS	DRB1*07:01	0	4	10	67	81	6	0	1
AEKFKEDVINDFVSS	DRB1*08:02	0	4	3	74	81	6	0	1
AEKFKEDVINDFVSS	DRB1*08:03	0	4	1	76	81	6	0	1
AEKFKEDVINDFVSS	DRB1*08:04	0	4	3	74	81	6	0	1
AEKFKEDVINDFVSS	DRB1*08:06	0	4	1	76	81	6	0	1
AEKFKEDVINDFVSS	DRB1*09:01	1	3	2	75	81	6	6.75	0.142639
AEKFKEDVINDFVSS	DRB1*10:01	0	4	1	76	81	6	0	1
AEKFKEDVINDFVSS	DRB1*11:01	1	3	10	67	81	6	1.84091	0.448895
AEKFKEDVINDFVSS	DRB1*11:02	1	3	3	74	81	6	5.0625	0.186607
AEKFKEDVINDFVSS	DRB1*11:14	0	4	2	75	81	6	0	1
AEKFKEDVINDFVSS	DRB1*12:01	1	3	7	70	81	6	2.53125	0.345793
AEKFKEDVINDFVSS	DRB1*12:02	0	4	2	75	81	6	0	1
AEKFKEDVINDFVSS	DRB1*13:01	1	3	8	69	81	6	2.25	0.38164
AEKFKEDVINDFVSS	DRB1*13:02	1	3	3	74	81	6	5.0625	0.186607
AEKFKEDVINDFVSS	DRB1*13:03	0	4	3	74	81	6	0	1
AEKFKEDVINDFVSS	DRB1*13:04	0	4	1	76	81	6	0	1
AEKFKEDVINDFVSS	DRB1*14:04	0	4	3	74	81	6	0	1
AEKFKEDVINDFVSS	DRB1*15:01	0	4	10	67	81	6	0	1
AEKFKEDVINDFVSS	DRB1*15:02	0	4	3	74	81	6	0	1
AEKFKEDVINDFVSS	DRB1*15:03	1	3	8	69	81	6	2.25	0.38164
AEKFKEDVINDFVSS	DRB3*01:01	1	3	18	59	81	6	1.06579	1
AEKFKEDVINDFVSS	DRB3*02:02	3	1	31	46	81	6	1.78676	0.304127
AEKFKEDVINDFVSS	DRB3*02:07	0	4	1	76	81	6	0	1
AEKFKEDVINDFVSS	DRB3*03:01	1	3	8	69	81	6	2.25	0.38164
AEKFKEDVINDFVSS	DRB3*03:02	0	4	1	76	81	6	0	1
AEKFKEDVINDFVSS	DRB4*01:01	0	4	18	59	81	6	0	0.570367
AEKFKEDVINDFVSS	DRB4*01:03	2	2	23	54	81	6	1.62	0.583469
AEKFKEDVINDFVSS	DRB5*01:01	1	3	17	60	81	6	1.125	1
AEKFKEDVINDFVSS	DRB5*01:02	0	4	2	75	81	6	0	1
[truncated: 19,203 more rows]
