# Supplementary material for: Experimental validation of the RATE tool for inferring HLA restrictions of T cell epitopes
Source: BMC Immunol. 2017 Jun 21;18(Suppl 1):20. doi: 10.1186/s12865-017-0204-1 (PMC5499093; doi:10.1186/s12865-017-0204-1)
Supplement: Supplementary file 3 — RATE_validation_Additional_file_3.xlsx: Positive and negative restrictions of the 102 HLA/peptide combinations derived from the HLA restrictions determined experimentally using transfected cell lines. (XLSX 12 kb) [file 12865_2017_204_MOESM3_ESM.xlsx]

## Sheet: Additional file 3
Additional file 3: Positive and negative restrictions of the 102 HLA/peptide combinations derived from the HLA restrictions determined experimentally using transfected cell lines. This data was used for RATE evaluation and optimization. The "1" in the third column shows positive immune response and "0" shows negative.
Peptide sequence	Allele	+ve/-ve	Predicted binding (IEDB consensus percentile ranks)
GINTIPIAINEAEYV	DRB3*02:02	1	32.46
VPSPSMGRDIKVQFQ	DRB1*03:01	1	0.13
DAHGAMIRAQAGSLE	DQB1*06:02	1	0.24
MSQIMYNYPAMLGHA	DRB1*15:01	1	1.82
MSQIMYNYPAMLGHA	DQB1*06:02	1	19.1
AAFQAAHARFVAAAA	DRB1*07:01	1	0.03
ALPPEINSARMYAGP	DQB1*06:02	1	0.57
TPAIAVNEAEYGEMW	DRB3*02:02	1	59.59
MSFVTTQPEALAAAA	DRB1*07:01	1	10.02
MHVSFVMAYPEMLAA	DRB5*01:01	1	0.55
QAAVVRFQEAANKQK	DRB5*01:01	1	0.62
MHVSFVMAYPEMLAA	DQB1*06:02	1	6.55
ISTNIRQAGVQYSRA	DRB4*01:01	1	3.21
ISTNIRQAGVQYSRA	DRB1*04:01	1	27.92
QAAVVRFQEAANKQK	DQB1*06:02	1	46.19
ISTNIRQAGVQYSRA	DQB1*06:02	1	4.47
VDLAKSLRIAAKIYS	DRB1*11:01	1	0.01
VDLAKSLRIAAKIYS	DRB3*03:01	1	2.31
VDLAKSLRIAAKIYS	DQB1*06:02	1	6.18
QFGDVDAHGAMIRAQ	DQB1*06:02	1	3.28
MSQIMYNYPAMMAHA	DRB1*15:01	1	2.43
EISTNIRQAGVQYSR	DRB3*02:02	1	20.7
EISTNIRQAGVQYSR	DRB1*04:01	1	27.67
ISTNIRQAGVQYSRA	DRB3*02:02	1	11.01
EISTNIRQAGVQYSR	DPB1*01:01	1	71.78
ISTNIRQAGVQYSRA	DPB1*01:01	1	67.49
EISTNIRQAGVQYSR	DQB1*03:02	1	21.1
ISTNIRQAGVQYSRA	DQB1*03:02	1	33.37
QAAVVRFQEAANKQK	DRB3*02:02	1	12.59
EISTNIRQAGVQYSR	DPB1*04:01	1	79.09
VRFQEAANKQKQELD	DRB5*01:01	1	0.62
AAVVRFQEAANKQKQ	DRB5*01:01	1	0.62
AQAAVVRFQEAANKQ	DRB5*01:01	1	0.67
EISTNIRQAGVQYSR	DRB1*04:04	1	13.99
IRQAGVQYSRADEEQ	DRB1*04:04	1	9.71
EISTNIRQAGVQYSR	DRB4*01:01	1	4.17
ISTNIRQAGVQYSRA	DRB1*04:04	1	16.93
EISTNIRQAGVQYSR	DQB1*06:02	1	3.81
VDLAKSLRIAAKIYS	DRB3*02:02	1	3.22
AYGSFVRTVSLPVGA	DRB1*07:01	1	0.15
MSFVTTQPEALAAAA	DQB1*02:01	0	4.37
MSFVTTQPEALAAAA	DRB1*03:01	0	11.54
MSFVTTQPEALAAAA	DRB3*02:02	0	2.77
AGSLSALLDPSQGMG	DQB1*02:01	0	41.3
AVLVATNFFGINTIP	DRB1*07:01	0	27.03
AGSLSALLDPSQGMG	DRB3*02:02	0	47.68
FFGQNTAAIAATEAQ	DRB1*07:01	0	21.09
TPAIAVNEAEYGEMW	DQB1*02:01	0	4.88
VPSPSMGRDIKVQFQ	DQB1*02:01	0	66.63
TPAIAVNEAEYGEMW	DRB1*03:01	0	18.51
VPSPSMGRDIKVQFQ	DRB3*02:02	0	71.6
TPAIAVNEAEYGEMW	DQB1*06:02	0	45.87
DAHGAMIRAQAGSLE	DPB1*01:01	0	58.67
DAHGAMIRAQAGSLE	DQB1*02:01	0	34.3
QFGDVDAHGAMIRAQ	DQB1*02:01	0	65.49
QFGDVDAHGAMIRAQ	DRB1*03:01	0	14.38
QFGDVDAHGAMIRAQ	DRB3*02:02	0	47.77
DAHGAMIRAQAGSLE	DRB3*02:02	0	21.05
DAHGAMIRAQAGSLE	DRB3*03:01	0	16.89
DAHGAMIRAQAGSLE	DRB1*07:01	0	15.18
AAFQGAHARFVAAAA	DRB3*03:01	0	16.09
MSQIMYNYPAMMAHA	DPB1*04:01	0	18.31
SSYAATEVANAAAGQ	DRB3*01:01	0	13.19
QAAVVRFQEAANKQK	DQB1*05:01	0	55.12
HEANTMAMMARDTAE	DRB3*02:02	0	63.02
EDLVRAYHAMSSTHE	DPB1*04:02	0	46.35
AAFQGAHARFVAAAA	DRB1*01:01	0	1.99
YAGTLQSLGAEIAVE	DQB1*05:01	0	7.82
AAFQGAHARFVAAAA	DQB1*05:01	0	56.66
YAGTLQSLGAEIAVE	DPB1*01:01	0	26.85
AAFQGAHARFVAAAA	DPB1*01:01	0	42.97
HEANTMAMMARDTAE	DPB1*01:01	0	76.84
MHVSFVMAYPEMLAA	DPB1*01:01	0	10.72
MSQIMYNYPAMLGHA	DPB1*01:01	0	19.86
QAAVVRFQEAANKQK	DRB4*01:01	0	6.78
DAHGAMIRAQAGSLE	DPB1*04:02	0	33.62
QFGDVDAHGAMIRAQ	DPB1*04:01	0	85.41
AAFQAAHARFVAAAA	DRB3*02:02	0	0.57
SAWQGDTGITYQAWQ	DRB3*01:01	0	3.5
IRQAGVQYSRADEEQ	DRB3*01:01	0	61.8
IRQAGVQYSRADEEQ	DRB1*03:01	0	1.21
IRQAGVQYSRADEEQ	DPB1*01:01	0	66.79
IRQAGVQYSRADEEQ	DPB1*04:01	0	59.1
QNLARTISEAGQAMA	DRB1*03:01	0	22.22
NLARTISEAGQAMAS	DRB1*03:01	0	22.22
ISEAGQAMASTEGNV	DRB1*03:01	0	32.52
ISEAGQAMASTEGNV	DRB3*02:02	0	92.05
NLARTISEAGQAMAS	DRB3*02:02	0	52.02
QNLARTISEAGQAMA	DRB3*02:02	0	51.62
MSQIMYNYPAMRAHA	DRB5*01:01	0	1.1
LPPEVNSARMYGGAG	DPB1*01:01	0	91.75
LPPEVNSARMYGGAG	DRB5*01:01	0	25.26
ARTISEAGQAMASTE	DRB1*03:01	0	30.39
ALPPEINSARMYAGP	DPB1*01:01	0	79.13
VRFQEAANKQKQELD	DQB1*06:02	0	66.96
IRQAGVQYSRADEEQ	DRB4*01:01	0	9.08
IRQAGVQYSRADEEQ	DPB1*04:02	0	48.93
EISTNIRQAGVQYSR	DQB1*05:01	0	64.64
DAHGAMIRAQAGSLE	DRB4*01:01	0	2.31
DAHGAMIRAQAGSLE	DRB5*01:01	0	2.24
ARTISEAGQAMASTE	DQB1*03:01	0	5.8
EQQWNFAGIEAAASA	DRB3*02:02	0	29.01
