# Supplementary material for: Experimental validation of the RATE tool for inferring HLA restrictions of T cell epitopes
Source: BMC Immunol. 2017 Jun 21;18(Suppl 1):20. doi: 10.1186/s12865-017-0204-1 (PMC5499093; doi:10.1186/s12865-017-0204-1)
Supplement: Supplementary file 4 — RATE_validation_Additional_file_4.xlsx: Effect of different cutoff values for A+R+ on RATE results. (XLSX 10 kb) [file 12865_2017_204_MOESM4_ESM.xlsx]

## Sheet: Additional file 3
Additional file 3: Effect of different cutoff values for A+R+ on RATE results.
Cutoffs	TP	FP	FN	TN	Total	Accuracy	Sensitivity	Specificity	Precision	False Positive Rate	Matthews Correlation Coefficient
A+R+ ≥ 1	40	59	0	3	102	0.421569	1	0.0483871	0.40404	0.951613	0.139823
A+R+ ≥ 2	40	59	0	3	102	0.421569	1	0.0483871	0.40404	0.951613	0.139823
A+R+ ≥ 3	39	49	1	13	102	0.509804	0.975	0.209677	0.443182	0.790323	0.26202
A+R+ ≥ 4	36	32	4	30	102	0.647059	0.9	0.483871	0.529412	0.516129	0.397573
A+R+ ≥ 5	36	24	4	38	102	0.72549	0.9	0.612903	0.6	0.387097	0.508816
A+R+ ≥ 6	26	11	14	51	102	0.754902	0.65	0.822581	0.702703	0.177419	0.479893
A+R+ ≥ 7	22	6	18	56	102	0.764706	0.55	0.903226	0.785714	0.0967742	0.495845
A+R+ ≥ 8	19	5	21	57	102	0.745098	0.475	0.919355	0.791667	0.0806452	0.4539
A+R+ ≥ 9	13	3	27	59	102	0.705882	0.325	0.951613	0.8125	0.0483871	0.371355
A+R+ ≥ 10	9	3	31	59	102	0.666667	0.225	0.951613	0.75	0.0483871	0.267631
