# Supplementary material for: Experimental validation of the RATE tool for inferring HLA restrictions of T cell epitopes
Source: BMC Immunol. 2017 Jun 21;18(Suppl 1):20. doi: 10.1186/s12865-017-0204-1 (PMC5499093; doi:10.1186/s12865-017-0204-1)
Supplement: Supplementary file 5 — RATE_validation_Additional_file_5.xlsx: Effect of different predicted binding (IEDB consensus percentile rank) cutoffs on RATE results. (XLSX 9 kb) [file 12865_2017_204_MOESM5_ESM.xlsx]

## Sheet: Additional file 4
Additional file 4: Effect of different predicted binding (IEDB consensus percentile rank) cutoffs on RATE results.
Cutoffs	TP	FP	FN	TN	Total	Accuracy	Sensitivity	Specificity	Precision	False Positive Rate	Matthews Correlation Coefficient
Predicted binding ≤ 25	31	28	9	34	102	0.637255	0.775	0.548387	0.525424	0.451613	0.319734
Predicted binding ≤ 20	29	24	11	38	102	0.656863	0.725	0.612903	0.54717	0.387097	0.330204
Predicted binding ≤ 15	27	18	13	44	102	0.696078	0.675	0.709677	0.6	0.290323	0.37825
Predicted binding ≤ 10	23	14	17	48	102	0.696078	0.575	0.774194	0.621622	0.225806	0.354597
Predicted binding ≤ 5	20	10	20	52	102	0.705882	0.5	0.83871	0.666667	0.16129	0.362933
